# Supplementary material for: High throughput method of 16S rRNA gene sequencing library preparation for plant root microbial community profiling
Source: Sci Rep. 2022 Nov 11;12:19289. doi: 10.1038/s41598-022-23943-x (PMC9652414; doi:10.1038/s41598-022-23943-x)
Supplement: Supplementary file 1 — Supplementary Information 1. [file 41598_2022_23943_MOESM1_ESM.csv]

Supplementary Dataset 1. Species-level relative abundance for HTO1/2 vs. CON1/2
#OTU ID	CON1_HTO2_Dry_1	CON1_HTO2_Dry_2	CON1_CON2_Wet_1	CON1_CON2_Wet_2	CON1_CON2_Dry_1	CON1_CON2_Dry_2	HTO1_HTO2_Wet_1	HTO1_HTO2_Wet_2	CON1_HTO2_Wet_1	HTO1_HTO2_Dry_1	HTO1_HTO2_Dry_2	HTO1_CON2_Wet_1	HTO1_CON2_Wet_2	HTO1_CON2_Dry_1	HTO1_CON2_Dry_2	CON1_HTO2_Wet_2
d__Bacteria;__;__;__;__;__;__	0	0	0	0.0042337	0.00084674	0	0	0.00508044	0.00084674	0	0.00169348	0	0.00338696	0	0.00084674	0.00169348
d__Bacteria;p__Acidobacteriota;c__Acidobacteriae;o__Acidobacteriales;f__Acidobacteriaceae_(Subgroup_1);__;__	0	0	0.00084674	0	0	0	0	0	0	0	0	0	0	0	0	0
d__Bacteria;p__Acidobacteriota;c__Acidobacteriae;o__Acidobacteriales;f__Acidobacteriaceae_(Subgroup_1);g__Acidipila;s__uncultured_bacterium	0	0	0	0	0	0	0	0	0	0	0	0	0.00254022	0	0	0.00254022
d__Bacteria;p__Acidobacteriota;c__Acidobacteriae;o__Acidobacteriales;f__Acidobacteriaceae_(Subgroup_1);g__Edaphobacter;__	0	0	0	0.00169348	0	0	0.00084674	0.00084674	0	0	0	0	0	0	0	0
d__Bacteria;p__Acidobacteriota;c__Acidobacteriae;o__Acidobacteriales;f__Acidobacteriaceae_(Subgroup_1);g__Terriglobus;__	0	0	0	0	0	0	0	0.00254022	0	0	0	0	0	0	0	0
d__Bacteria;p__Acidobacteriota;c__Acidobacteriae;o__Acidobacteriales;f__uncultured;g__uncultured;__	0	0	0	0	0	0	0	0	0	0	0	0	0.00254022	0	0	0
d__Bacteria;p__Acidobacteriota;c__Acidobacteriae;o__Acidobacteriales;f__uncultured;g__uncultured;s__uncultured_Acidobacteria	0	0	0	0	0	0	0	0	0	0	0	0	0	0	0	0.00254022
d__Bacteria;p__Acidobacteriota;c__Acidobacteriae;o__Bryobacterales;f__Bryobacteraceae;g__Bryobacter;s__metagenome	0	0	0	0	0	0	0	0	0	0	0	0	0	0	0	0.00084674
d__Bacteria;p__Acidobacteriota;c__Acidobacteriae;o__Solibacterales;f__Solibacteraceae;g__Candidatus_Solibacter;__	0	0.00084674	0	0	0	0	0	0	0	0	0	0	0	0	0	0
d__Bacteria;p__Acidobacteriota;c__Blastocatellia;o__11-24;f__11-24;g__11-24;s__uncultured_bacterium	0	0.00169348	0	0	0	0	0	0	0	0	0	0	0	0	0	0
d__Bacteria;p__Acidobacteriota;c__Blastocatellia;o__Blastocatellales;f__Blastocatellaceae;g__Aridibacter;s__uncultured_bacterium	0	0.00254022	0	0	0	0	0	0	0	0	0	0	0	0	0	0
d__Bacteria;p__Acidobacteriota;c__Blastocatellia;o__Blastocatellales;f__Blastocatellaceae;g__Tellurimicrobium;s__Tellurimicrobium_multivorans	0.00084674	0	0	0	0	0	0	0	0	0	0	0	0	0	0	0
d__Bacteria;p__Acidobacteriota;c__Blastocatellia;o__Pyrinomonadales;f__Pyrinomonadaceae;g__RB41;__	0.00254022	0	0	0	0	0	0	0	0	0.00084674	0	0	0	0	0	0
d__Bacteria;p__Acidobacteriota;c__Subgroup_5;o__Subgroup_5;f__Subgroup_5;g__Subgroup_5;s__uncultured_bacterium	0	0.00084674	0	0	0	0	0	0	0	0	0	0	0	0	0	0
d__Bacteria;p__Acidobacteriota;c__Vicinamibacteria;o__Vicinamibacterales;f__Vicinamibacteraceae;g__Vicinamibacter;s__uncultured_bacterium	0	0	0	0	0	0	0	0	0	0	0.00254022	0	0	0	0	0
d__Bacteria;p__Acidobacteriota;c__Vicinamibacteria;o__Vicinamibacterales;f__Vicinamibacteraceae;g__Vicinamibacteraceae;__	0	0	0	0	0	0	0	0.00084674	0	0	0	0	0	0	0	0
d__Bacteria;p__Acidobacteriota;c__Vicinamibacteria;o__Vicinamibacterales;f__uncultured;g__uncultured;__	0	0	0.00254022	0	0	0	0	0	0	0	0	0	0	0	0	0
d__Bacteria;p__Acidobacteriota;c__Vicinamibacteria;o__Vicinamibacterales;f__uncultured;g__uncultured;s__uncultured_Acidobacteriales	0	0	0	0	0	0	0	0	0	0.00084674	0	0	0	0	0	0
d__Bacteria;p__Acidobacteriota;c__Vicinamibacteria;o__Vicinamibacterales;f__uncultured;g__uncultured;s__uncultured_bacterium	0.00169348	0	0	0	0	0	0	0	0	0	0	0	0	0	0	0
d__Bacteria;p__Actinobacteriota;c__Acidimicrobiia;__;__;__;__	0	0	0	0	0	0	0	0	0	0.00084674	0	0	0	0	0	0
d__Bacteria;p__Actinobacteriota;c__Acidimicrobiia;o__IMCC26256;f__IMCC26256;g__IMCC26256;__	0	0.00084674	0	0	0	0	0	0	0	0	0	0	0	0.00084674	0	0
d__Bacteria;p__Actinobacteriota;c__Acidimicrobiia;o__IMCC26256;f__IMCC26256;g__IMCC26256;s__uncultured_Actinomycetales	0	0	0	0	0	0	0	0	0	0	0.00084674	0	0	0	0.00169348	0
d__Bacteria;p__Actinobacteriota;c__Acidimicrobiia;o__Microtrichales;f__uncultured;g__uncultured;__	0	0	0	0	0	0	0	0	0	0	0	0	0	0	0	0.00084674
d__Bacteria;p__Actinobacteriota;c__Acidimicrobiia;o__Microtrichales;f__uncultured;g__uncultured;s__uncultured_bacterium	0	0	0	0	0	0	0	0	0	0	0	0	0	0	0.00169348	0
d__Bacteria;p__Actinobacteriota;c__Actinobacteria;o__Catenulisporales;f__Actinospicaceae;g__Actinospica;__	0.00508044	0.013547841	0.00592718	0.00762066	0.00677392	0.011854361	0.0042337	0.00677392	0.008467401	0.00762066	0.012701101	0	0.011854361	0.00677392	0	0.008467401
d__Bacteria;p__Actinobacteriota;c__Actinobacteria;o__Catenulisporales;f__Catenulisporaceae;g__Catenulispora;__	0	0.00169348	0	0	0	0	0	0	0.00508044	0	0	0	0	0	0	0
d__Bacteria;p__Actinobacteriota;c__Actinobacteria;o__Catenulisporales;f__Catenulisporaceae;g__Catenulispora;s__Catenulispora_rubra	0	0	0	0.00254022	0	0	0.024555461	0	0.00762066	0	0	0.00677392	0	0	0	0.00254022
d__Bacteria;p__Actinobacteriota;c__Actinobacteria;o__Catenulisporales;f__Catenulisporaceae;g__Catenulispora;s__Catenulispora_yoronensis	0.00084674	0.00169348	0	0	0	0	0.00677392	0.00084674	0.0042337	0	0.00169348	0.00508044	0	0	0.00338696	0.00169348
d__Bacteria;p__Actinobacteriota;c__Actinobacteria;o__Corynebacteriales;f__Mycobacteriaceae;g__Mycobacterium;__	0.016934801	0.010160881	0	0	0.011854361	0.015241321	0.0042337	0.00762066	0	0.013547841	0.014394581	0	0.00592718	0.018628281	0.012701101	0.010160881
d__Bacteria;p__Actinobacteriota;c__Actinobacteria;o__Corynebacteriales;f__Nocardiaceae;__;__	0	0	0	0	0	0	0	0	0	0.00084674	0	0	0	0	0	0
d__Bacteria;p__Actinobacteriota;c__Actinobacteria;o__Corynebacteriales;f__Nocardiaceae;g__Nocardia;__	0.00169348	0	0.00169348	0	0.00338696	0	0	0	0.00254022	0.00084674	0	0	0	0	0	0
d__Bacteria;p__Actinobacteriota;c__Actinobacteria;o__Corynebacteriales;f__Tsukamurellaceae;g__Tsukamurella;__	0.00084674	0	0	0	0	0	0	0	0	0.00169348	0	0	0	0	0	0
d__Bacteria;p__Actinobacteriota;c__Actinobacteria;o__Frankiales;f__Frankiaceae;g__Jatrophihabitans;__	0	0	0.00084674	0	0	0	0	0.00084674	0	0	0	0	0	0	0	0
d__Bacteria;p__Actinobacteriota;c__Actinobacteria;o__Frankiales;f__Geodermatophilaceae;g__Blastococcus;s__Blastococcus_sp.	0	0.00084674	0	0	0	0	0	0	0	0	0	0	0	0	0	0
d__Bacteria;p__Actinobacteriota;c__Actinobacteria;o__Frankiales;f__Geodermatophilaceae;g__Geodermatophilus;__	0	0	0	0	0	0	0	0	0	0	0.00084674	0	0	0	0	0
d__Bacteria;p__Actinobacteriota;c__Actinobacteria;o__Micrococcales;f__Brevibacteriaceae;g__Brevibacterium;__	0.00084674	0	0.010160881	0	0	0	0.00169348	0	0.00169348	0	0	0.010160881	0	0	0	0.00169348
d__Bacteria;p__Actinobacteriota;c__Actinobacteria;o__Micrococcales;f__Cellulomonadaceae;g__Cellulomonas;__	0	0.00084674	0	0	0	0	0	0	0	0	0	0	0	0	0	0
d__Bacteria;p__Actinobacteriota;c__Actinobacteria;o__Micrococcales;f__Dermabacteraceae;g__Brachybacterium;__	0	0	0.00254022	0	0	0	0.008467401	0	0.00338696	0	0	0.00592718	0	0	0	0
d__Bacteria;p__Actinobacteriota;c__Actinobacteria;o__Micrococcales;f__Intrasporangiaceae;__;__	0	0	0.00254022	0	0	0	0	0	0	0	0	0	0	0	0	0
d__Bacteria;p__Actinobacteriota;c__Actinobacteria;o__Micrococcales;f__Intrasporangiaceae;g__Intrasporangium;s__uncultured_bacterium	0	0.00592718	0	0	0	0	0	0	0	0	0	0	0	0	0	0
d__Bacteria;p__Actinobacteriota;c__Actinobacteria;o__Micrococcales;f__Intrasporangiaceae;g__Oryzihumus;s__uncultured_bacterium	0.00084674	0	0	0	0	0	0	0	0	0	0	0	0	0	0	0
d__Bacteria;p__Actinobacteriota;c__Actinobacteria;o__Micrococcales;f__Intrasporangiaceae;g__Phycicoccus;__	0.00084674	0.00084674	0	0	0	0	0	0	0	0	0.00508044	0	0	0.00338696	0.0042337	0
d__Bacteria;p__Actinobacteriota;c__Actinobacteria;o__Micrococcales;f__Intrasporangiaceae;g__Terrabacter;__	0.00508044	0.013547841	0	0.0042337	0.00762066	0.011854361	0	0.00254022	0	0.008467401	0.00592718	0	0	0.0042337	0.009314141	0
d__Bacteria;p__Actinobacteriota;c__Actinobacteria;o__Micrococcales;f__Microbacteriaceae;__;__	0	0	0	0	0	0	0	0.00169348	0	0	0	0	0	0	0	0
d__Bacteria;p__Actinobacteriota;c__Actinobacteria;o__Micrococcales;f__Microbacteriaceae;g__Curtobacterium;__	0.00084674	0	0	0	0	0	0	0	0	0	0	0	0	0	0	0
d__Bacteria;p__Actinobacteriota;c__Actinobacteria;o__Micrococcales;f__Microbacteriaceae;g__Leifsonia;__	0.00084674	0.00338696	0.011007621	0	0	0	0.016088061	0.00084674	0	0	0.00254022	0.00338696	0	0.00169348	0.00677392	0.00084674
d__Bacteria;p__Actinobacteriota;c__Actinobacteria;o__Micrococcales;f__Micrococcaceae;__;__	0.010160881	0.019475021	0	0	0.008467401	0.018628281	0	0.00254022	0	0.011854361	0.020321761	0	0.008467401	0.017781541	0.021168501	0.00169348
d__Bacteria;p__Actinobacteriota;c__Actinobacteria;o__Micrococcales;f__Micrococcaceae;g__Paenarthrobacter;__	0.00169348	0.00169348	0	0	0	0.0042337	0	0	0	0.00254022	0.00169348	0	0	0.00254022	0.00592718	0.00169348
d__Bacteria;p__Actinobacteriota;c__Actinobacteria;o__Micromonosporales;f__Micromonosporaceae;__;__	0.00084674	0	0.00254022	0	0	0	0.00592718	0.00254022	0.00762066	0	0	0.00677392	0	0	0	0.0042337
d__Bacteria;p__Actinobacteriota;c__Actinobacteria;o__Micromonosporales;f__Micromonosporaceae;g__Actinocatenispora;s__Actinocatenispora_sp.	0	0	0	0	0	0	0.00254022	0	0	0	0	0	0	0	0	0
d__Bacteria;p__Actinobacteriota;c__Actinobacteria;o__Micromonosporales;f__Micromonosporaceae;g__Actinoplanes;__	0.00084674	0.00084674	0	0	0	0	0	0.00254022	0	0.00254022	0	0	0	0	0	0
d__Bacteria;p__Actinobacteriota;c__Actinobacteria;o__Micromonosporales;f__Micromonosporaceae;g__Actinoplanes;s__Actinoplanes_garbadinensis	0.00169348	0	0	0	0	0.00508044	0	0	0	0.00169348	0	0	0	0	0	0
d__Bacteria;p__Actinobacteriota;c__Actinobacteria;o__Micromonosporales;f__Micromonosporaceae;g__Salinispora;s__uncultured_bacterium	0	0.00084674	0	0	0	0	0	0	0	0	0	0	0	0	0	0
d__Bacteria;p__Actinobacteriota;c__Actinobacteria;o__Propionibacteriales;f__Nocardioidaceae;g__Aeromicrobium;s__uncultured_bacterium	0.00169348	0	0	0	0	0	0	0	0	0	0	0	0	0	0	0
d__Bacteria;p__Actinobacteriota;c__Actinobacteria;o__Propionibacteriales;f__Nocardioidaceae;g__Kribbella;__	0.00254022	0.00592718	0.00762066	0.00508044	0.00508044	0.00592718	0.022015241	0.0042337	0.00338696	0.00169348	0.00169348	0.025402202	0.011854361	0.00254022	0.00762066	0.00592718
d__Bacteria;p__Actinobacteriota;c__Actinobacteria;o__Propionibacteriales;f__Nocardioidaceae;g__Marmoricola;__	0.00254022	0.00338696	0	0	0	0	0	0	0	0.00084674	0	0	0	0	0	0
d__Bacteria;p__Actinobacteriota;c__Actinobacteria;o__Propionibacteriales;f__Nocardioidaceae;g__Nocardioides;__	0.00762066	0.0042337	0	0.00254022	0	0.00508044	0	0	0	0.00254022	0.00084674	0	0	0	0	0.00084674
d__Bacteria;p__Actinobacteriota;c__Actinobacteria;o__Propionibacteriales;f__Nocardioidaceae;g__Nocardioides;s__Nocardioides_simplex	0	0	0	0	0	0	0	0	0	0	0	0	0.00169348	0	0	0
d__Bacteria;p__Actinobacteriota;c__Actinobacteria;o__Pseudonocardiales;f__Pseudonocardiaceae;__;__	0.024555461	0	0	0	0.030482642	0	0	0	0	0.023708721	0.00169348	0	0	0.030482642	0	0
d__Bacteria;p__Actinobacteriota;c__Actinobacteria;o__Pseudonocardiales;f__Pseudonocardiaceae;g__Amycolatopsis;__	0.00762066	0.00254022	0.00338696	0.00508044	0.015241321	0.00338696	0.00508044	0.0042337	0.00169348	0.015241321	0.00338696	0	0.00592718	0.014394581	0.0042337	0.00084674
d__Bacteria;p__Actinobacteriota;c__Actinobacteria;o__Pseudonocardiales;f__Pseudonocardiaceae;g__Crossiella;s__uncultured_bacterium	0	0	0	0	0	0	0	0	0	0.00084674	0	0	0	0	0	0
d__Bacteria;p__Actinobacteriota;c__Actinobacteria;o__Pseudonocardiales;f__Pseudonocardiaceae;g__Lechevalieria;__	0	0.00338696	0	0.010160881	0	0	0	0.00254022	0	0.00084674	0	0	0.011007621	0	0	0.00084674
d__Bacteria;p__Actinobacteriota;c__Actinobacteria;o__Pseudonocardiales;f__Pseudonocardiaceae;g__Prauserella;__	0.00169348	0	0.044877223	0	0	0	0.035563082	0	0.024555461	0.00254022	0	0.043183743	0	0	0	0
d__Bacteria;p__Actinobacteriota;c__Actinobacteria;o__Pseudonocardiales;f__Pseudonocardiaceae;g__Pseudonocardia;__	0.00169348	0.00508044	0	0	0	0.008467401	0.00169348	0.00338696	0.008467401	0.00169348	0.00169348	0.00592718	0	0	0.00677392	0.00254022
d__Bacteria;p__Actinobacteriota;c__Actinobacteria;o__Streptomycetales;f__Streptomycetaceae;g__Kitasatospora;__	0	0	0.00592718	0	0	0	0	0	0	0	0	0.010160881	0	0	0	0
d__Bacteria;p__Actinobacteriota;c__Actinobacteria;o__Streptomycetales;f__Streptomycetaceae;g__Streptomyces;__	0.398814564	0.402201524	0.281964437	0.197290432	0.446232007	0.419136325	0.364098222	0.185436071	0.397967824	0.403895004	0.441998307	0.32514818	0.17358171	0.432684166	0.439458086	0.179508891
d__Bacteria;p__Actinobacteriota;c__Actinobacteria;o__Streptosporangiales;f__Streptosporangiaceae;g__Nonomuraea;__	0.00254022	0.00338696	0.00592718	0.00677392	0	0	0.00084674	0.00762066	0.00508044	0.00084674	0.00254022	0.016934801	0.011007621	0.00084674	0.00338696	0.00762066
d__Bacteria;p__Actinobacteriota;c__Actinobacteria;o__Streptosporangiales;f__Thermomonosporaceae;g__Actinoallomurus;s__Actinoallomurus_sp.	0.00762066	0	0	0	0.010160881	0	0	0	0	0.00592718	0	0	0	0.009314141	0	0
d__Bacteria;p__Actinobacteriota;c__Actinobacteria;o__Streptosporangiales;f__Thermomonosporaceae;g__Actinomadura;__	0.017781541	0.00762066	0.00084674	0.012701101	0.014394581	0.013547841	0.00254022	0.012701101	0.00338696	0.016934801	0.008467401	0	0.016934801	0.017781541	0.018628281	0.008467401
d__Bacteria;p__Actinobacteriota;c__Actinobacteria;o__Streptosporangiales;f__Thermomonosporaceae;g__Actinomadura;s__Actinomadura_miaoliensis	0.0042337	0.00338696	0	0	0.00254022	0.00254022	0.00254022	0	0.00508044	0.00169348	0.00084674	0.00508044	0	0.0042337	0.00254022	0.00084674
d__Bacteria;p__Actinobacteriota;c__MB-A2-108;o__MB-A2-108;f__MB-A2-108;g__MB-A2-108;s__metagenome	0	0	0	0	0	0	0	0	0	0.00084674	0.00084674	0	0	0.00084674	0	0
d__Bacteria;p__Actinobacteriota;c__MB-A2-108;o__MB-A2-108;f__MB-A2-108;g__MB-A2-108;s__uncultured_bacterium	0	0	0	0	0	0	0	0	0	0.00169348	0	0	0	0	0	0
d__Bacteria;p__Actinobacteriota;c__Thermoleophilia;o__Gaiellales;__;__;__	0	0	0	0	0	0	0	0.00084674	0	0	0	0	0	0	0	0
d__Bacteria;p__Actinobacteriota;c__Thermoleophilia;o__Gaiellales;f__Gaiellaceae;g__Gaiella;s__uncultured_bacterium	0.00084674	0	0	0	0	0	0	0	0	0	0	0	0	0	0	0
d__Bacteria;p__Actinobacteriota;c__Thermoleophilia;o__Gaiellales;f__uncultured;g__uncultured;__	0.00084674	0.00508044	0	0	0	0	0.00084674	0.00084674	0	0.00084674	0	0.00592718	0	0	0	0
d__Bacteria;p__Actinobacteriota;c__Thermoleophilia;o__Gaiellales;f__uncultured;g__uncultured;s__bacterium_Ellin6515	0.00084674	0	0	0	0	0	0	0	0	0	0	0	0	0	0	0
d__Bacteria;p__Actinobacteriota;c__Thermoleophilia;o__Gaiellales;f__uncultured;g__uncultured;s__bacterium_Ellin6517	0	0.00084674	0	0	0	0	0	0	0	0	0	0	0	0	0	0
d__Bacteria;p__Actinobacteriota;c__Thermoleophilia;o__Gaiellales;f__uncultured;g__uncultured;s__metagenome	0	0	0	0	0	0.00169348	0	0	0	0	0	0	0	0	0	0
d__Bacteria;p__Actinobacteriota;c__Thermoleophilia;o__Gaiellales;f__uncultured;g__uncultured;s__uncultured_Conexibacter	0	0	0	0	0	0	0	0	0.00254022	0	0	0	0	0	0	0
d__Bacteria;p__Actinobacteriota;c__Thermoleophilia;o__Gaiellales;f__uncultured;g__uncultured;s__uncultured_actinobacterium	0	0.00254022	0	0	0.00338696	0	0	0	0	0	0	0	0	0	0	0
d__Bacteria;p__Actinobacteriota;c__Thermoleophilia;o__Gaiellales;f__uncultured;g__uncultured;s__uncultured_microorganism	0.00084674	0.00084674	0	0	0	0	0	0	0	0	0	0	0	0	0	0
d__Bacteria;p__Actinobacteriota;c__Thermoleophilia;o__Gaiellales;f__uncultured;g__uncultured;s__uncultured_organism	0.00084674	0	0	0	0	0	0	0	0	0	0	0	0	0	0	0
d__Bacteria;p__Actinobacteriota;c__Thermoleophilia;o__Solirubrobacterales;__;__;__	0	0	0	0	0	0	0	0	0	0	0	0	0	0	0.0042337	0
d__Bacteria;p__Actinobacteriota;c__Thermoleophilia;o__Solirubrobacterales;f__67-14;g__67-14;__	0.00338696	0.0042337	0	0	0.0042337	0.00338696	0	0	0	0.00169348	0.00084674	0	0	0.00169348	0.00338696	0.00169348
d__Bacteria;p__Actinobacteriota;c__Thermoleophilia;o__Solirubrobacterales;f__67-14;g__67-14;s__uncultured_Rubrobacteria	0	0	0	0	0	0	0	0	0	0	0.00084674	0	0	0	0	0
d__Bacteria;p__Actinobacteriota;c__Thermoleophilia;o__Solirubrobacterales;f__Solirubrobacteraceae;__;__	0	0	0.00508044	0	0	0	0	0	0	0	0	0	0	0	0	0
d__Bacteria;p__Actinobacteriota;c__Thermoleophilia;o__Solirubrobacterales;f__Solirubrobacteraceae;g__Conexibacter;__	0	0.00254022	0	0	0	0	0	0	0	0	0	0	0	0	0	0
d__Bacteria;p__Actinobacteriota;c__Thermoleophilia;o__Solirubrobacterales;f__Solirubrobacteraceae;g__Conexibacter;s__uncultured_bacterium	0	0	0	0	0	0	0	0	0	0.00084674	0	0	0	0	0	0
d__Bacteria;p__Actinobacteriota;c__Thermoleophilia;o__Solirubrobacterales;f__Solirubrobacteraceae;g__Solirubrobacter;__	0	0	0	0	0	0	0	0	0	0	0.00169348	0	0	0	0	0
d__Bacteria;p__Actinobacteriota;c__Thermoleophilia;o__Solirubrobacterales;f__Solirubrobacteraceae;g__Solirubrobacter;s__uncultured_bacterium	0	0	0	0	0	0	0	0	0	0.00169348	0	0	0	0.00254022	0	0
d__Bacteria;p__Armatimonadota;c__Armatimonadia;o__Armatimonadales;f__Armatimonadales;g__Armatimonadales;s__uncultured_Armatimonadetes	0	0	0	0	0	0	0	0	0	0	0	0	0	0	0	0.00254022
d__Bacteria;p__Armatimonadota;c__Armatimonadia;o__Armatimonadales;f__Armatimonadales;g__Armatimonadales;s__uncultured_Chloroflexi	0	0	0	0.00084674	0	0	0	0	0	0	0	0	0	0	0	0
d__Bacteria;p__Armatimonadota;c__Armatimonadia;o__Armatimonadales;f__Armatimonadales;g__Armatimonadales;s__uncultured_bacterium	0	0	0	0.00084674	0	0	0.00169348	0.0042337	0	0	0	0	0	0	0	0.00592718
d__Bacteria;p__Armatimonadota;c__Fimbriimonadia;o__Fimbriimonadales;f__Fimbriimonadaceae;g__Fimbriimonadaceae;__	0	0	0	0.00254022	0	0	0	0.00254022	0	0	0	0	0.00338696	0	0	0.00338696
d__Bacteria;p__Armatimonadota;c__uncultured;o__uncultured;f__uncultured;g__uncultured;s__uncultured_bacterium	0	0	0	0	0	0	0.00762066	0	0	0	0.00084674	0	0	0	0	0
d__Bacteria;p__Bacteroidota;c__Bacteroidia;o__Chitinophagales;f__Chitinophagaceae;g__Chitinophaga;__	0.00592718	0	0.00508044	0.027942422	0.00338696	0.00254022	0.011007621	0.011854361	0	0.00169348	0.00338696	0.021168501	0.016088061	0.00254022	0.00338696	0.014394581
d__Bacteria;p__Bacteroidota;c__Bacteroidia;o__Chitinophagales;f__Chitinophagaceae;g__Chitinophaga;s__Chitinophaga_filiformis	0	0	0	0	0	0	0	0.00169348	0	0	0.00084674	0	0	0	0	0
d__Bacteria;p__Bacteroidota;c__Bacteroidia;o__Chitinophagales;f__Chitinophagaceae;g__Chitinophaga;s__Chitinophaga_ginsengihumi	0	0.00592718	0	0.00254022	0	0	0	0.00169348	0	0	0.0042337	0	0	0	0.00254022	0.0042337
d__Bacteria;p__Bacteroidota;c__Bacteroidia;o__Chitinophagales;f__Chitinophagaceae;g__Chitinophaga;s__Chitinophaga_pinensis	0	0.00169348	0	0	0	0	0	0	0	0	0.00084674	0	0	0	0	0
d__Bacteria;p__Bacteroidota;c__Bacteroidia;o__Chitinophagales;f__Chitinophagaceae;g__Chitinophaga;s__Flexibacter_sp.	0	0	0.00169348	0	0	0	0	0	0	0	0	0	0	0	0	0
d__Bacteria;p__Bacteroidota;c__Bacteroidia;o__Chitinophagales;f__Chitinophagaceae;g__Edaphobaculum;__	0	0	0	0.00169348	0	0	0	0.00254022	0	0	0	0	0	0	0	0
d__Bacteria;p__Bacteroidota;c__Bacteroidia;o__Chitinophagales;f__Chitinophagaceae;g__Edaphobaculum;s__uncultured_bacterium	0	0	0	0	0	0	0	0	0	0	0	0	0	0	0	0.00169348
d__Bacteria;p__Bacteroidota;c__Bacteroidia;o__Chitinophagales;f__Chitinophagaceae;g__Ferruginibacter;__	0	0	0	0	0	0	0	0.00084674	0	0	0	0	0	0	0	0
d__Bacteria;p__Bacteroidota;c__Bacteroidia;o__Chitinophagales;f__Chitinophagaceae;g__Flaviaesturariibacter;s__Flaviaesturariibacter_sp.	0.00169348	0	0	0	0	0	0	0	0	0	0	0	0	0	0	0
d__Bacteria;p__Bacteroidota;c__Bacteroidia;o__Chitinophagales;f__Chitinophagaceae;g__Flaviaesturariibacter;s__Flaviaesturariibacter_terrae	0	0	0	0	0	0	0	0	0	0	0	0	0	0.00169348	0	0
d__Bacteria;p__Bacteroidota;c__Bacteroidia;o__Chitinophagales;f__Chitinophagaceae;g__Flavisolibacter;__	0	0.00084674	0	0	0	0	0	0	0	0	0	0	0	0	0.00254022	0.00338696
d__Bacteria;p__Bacteroidota;c__Bacteroidia;o__Chitinophagales;f__Chitinophagaceae;g__Flavitalea;__	0	0	0	0	0	0	0	0	0	0	0	0	0	0	0	0.00084674
d__Bacteria;p__Bacteroidota;c__Bacteroidia;o__Chitinophagales;f__Chitinophagaceae;g__Niastella;__	0.0042337	0.00084674	0.016934801	0.048264183	0	0.00677392	0.00508044	0.041490262	0.009314141	0.00338696	0	0.00762066	0.050804403	0	0	0.041490262
d__Bacteria;p__Bacteroidota;c__Bacteroidia;o__Chitinophagales;f__Chitinophagaceae;g__Niastella;s__metagenome	0	0	0.010160881	0	0	0	0	0	0.00677392	0	0	0	0	0	0	0
d__Bacteria;p__Bacteroidota;c__Bacteroidia;o__Chitinophagales;f__Chitinophagaceae;g__Niastella;s__uncultured_Chitinophagaceae	0	0	0	0	0	0	0	0.00084674	0	0	0	0	0	0	0	0
d__Bacteria;p__Bacteroidota;c__Bacteroidia;o__Chitinophagales;f__Chitinophagaceae;g__Niastella;s__uncultured_Niastella	0.011854361	0.00254022	0	0.016088061	0.013547841	0	0	0.022015241	0	0.00592718	0.00169348	0	0.027095682	0.016934801	0.0042337	0.010160881
d__Bacteria;p__Bacteroidota;c__Bacteroidia;o__Chitinophagales;f__Chitinophagaceae;g__Niastella;s__uncultured_bacterium	0	0	0	0	0	0	0	0.00169348	0	0	0.00169348	0	0	0	0	0.00084674
d__Bacteria;p__Bacteroidota;c__Bacteroidia;o__Chitinophagales;f__Chitinophagaceae;g__Pseudoflavitalea;s__uncultured_bacterium	0	0.00508044	0	0	0	0	0	0	0	0	0.00254022	0	0	0	0.00338696	0
d__Bacteria;p__Bacteroidota;c__Bacteroidia;o__Chitinophagales;f__Chitinophagaceae;g__Puia;s__metagenome	0	0.00084674	0	0.013547841	0	0	0	0.00592718	0.00254022	0	0	0	0	0	0	0.008467401
d__Bacteria;p__Bacteroidota;c__Bacteroidia;o__Chitinophagales;f__Chitinophagaceae;g__Puia;s__uncultured_bacterium	0	0	0.022861981	0.00592718	0	0	0.00762066	0.010160881	0.011854361	0	0	0.022015241	0.019475021	0	0	0.00762066
d__Bacteria;p__Bacteroidota;c__Bacteroidia;o__Chitinophagales;f__Chitinophagaceae;g__Segetibacter;__	0	0.00084674	0	0	0	0	0	0	0	0	0	0	0	0	0	0
d__Bacteria;p__Bacteroidota;c__Bacteroidia;o__Chitinophagales;f__Chitinophagaceae;g__Segetibacter;s__uncultured_bacterium	0	0	0	0	0	0	0	0	0	0	0.00169348	0	0	0	0	0
d__Bacteria;p__Bacteroidota;c__Bacteroidia;o__Chitinophagales;f__Chitinophagaceae;g__Taibaiella;s__Taibaiella_koreensis	0	0	0	0	0	0	0	0	0	0	0	0.00169348	0	0	0	0
d__Bacteria;p__Bacteroidota;c__Bacteroidia;o__Chitinophagales;f__Chitinophagaceae;g__Terrimonas;__	0	0	0	0.0042337	0	0	0	0.00084674	0	0	0	0	0	0	0	0
d__Bacteria;p__Bacteroidota;c__Bacteroidia;o__Chitinophagales;f__Chitinophagaceae;g__uncultured;__	0	0	0	0.00338696	0	0	0	0.00677392	0	0	0	0	0.016088061	0	0	0.00169348
d__Bacteria;p__Bacteroidota;c__Bacteroidia;o__Chitinophagales;f__Chitinophagaceae;g__uncultured;s__uncultured_Niastella	0	0	0	0.00169348	0	0	0	0.00084674	0	0	0	0	0	0	0	0
d__Bacteria;p__Bacteroidota;c__Bacteroidia;o__Cytophagales;__;__;__	0	0	0	0	0	0	0	0.00169348	0	0	0	0	0.00169348	0	0	0.00084674
d__Bacteria;p__Bacteroidota;c__Bacteroidia;o__Cytophagales;f__Hymenobacteraceae;g__Hymenobacter;s__Hymenobacter_sedentarius	0	0	0	0	0	0	0	0	0	0	0	0	0	0.00338696	0	0
d__Bacteria;p__Bacteroidota;c__Bacteroidia;o__Cytophagales;f__Microscillaceae;g__Chryseolinea;s__metagenome	0	0	0	0	0	0	0	0.00169348	0	0	0	0	0	0	0	0.00254022
d__Bacteria;p__Bacteroidota;c__Bacteroidia;o__Cytophagales;f__Microscillaceae;g__OLB12;s__uncultured_bacterium	0	0	0	0	0	0	0	0	0	0	0	0	0	0	0	0.00169348
d__Bacteria;p__Bacteroidota;c__Bacteroidia;o__Cytophagales;f__Microscillaceae;g__uncultured;__	0	0	0	0.009314141	0	0	0	0.00169348	0	0	0	0	0.00677392	0	0	0.0042337
d__Bacteria;p__Bacteroidota;c__Bacteroidia;o__Cytophagales;f__Microscillaceae;g__uncultured;s__Cytophagales_bacterium	0	0	0	0	0	0	0	0	0	0	0	0	0	0	0	0.00254022
d__Bacteria;p__Bacteroidota;c__Bacteroidia;o__Flavobacteriales;f__Flavobacteriaceae;g__Flavobacterium;__	0	0	0.00169348	0	0	0	0	0	0.00254022	0	0	0	0.00254022	0	0	0
d__Bacteria;p__Bacteroidota;c__Bacteroidia;o__Flavobacteriales;f__Weeksellaceae;g__Chryseobacterium;__	0	0	0.013547841	0	0	0	0	0.00084674	0.00762066	0	0	0.018628281	0	0	0	0
d__Bacteria;p__Bacteroidota;c__Bacteroidia;o__Flavobacteriales;f__Weeksellaceae;g__Chryseobacterium;s__Chryseobacterium_daeguense	0	0	0.00169348	0	0	0	0	0	0.00254022	0	0	0	0	0	0	0
d__Bacteria;p__Bacteroidota;c__Bacteroidia;o__Sphingobacteriales;f__Sphingobacteriaceae;g__Arcticibacter;s__uncultured_bacterium	0.00084674	0	0	0	0	0	0	0	0	0	0	0	0	0	0	0
d__Bacteria;p__Bacteroidota;c__Bacteroidia;o__Sphingobacteriales;f__Sphingobacteriaceae;g__Mucilaginibacter;__	0.00084674	0	0	0	0	0	0	0.00338696	0	0.00084674	0	0	0	0	0	0.00169348
d__Bacteria;p__Bacteroidota;c__Bacteroidia;o__Sphingobacteriales;f__Sphingobacteriaceae;g__Sphingobacterium;__	0	0	0	0	0	0	0	0.00084674	0	0	0	0	0	0	0	0.00084674
d__Bacteria;p__Bacteroidota;c__Bacteroidia;o__Sphingobacteriales;f__Sphingobacteriaceae;g__Sphingobacterium;s__Sphingobacterium_siyangense	0	0	0	0	0	0	0.008467401	0	0.00762066	0	0	0.00762066	0	0	0	0
d__Bacteria;p__Bacteroidota;c__Bacteroidia;o__Sphingobacteriales;f__env.OPS_17;g__env.OPS_17;__	0	0	0	0	0	0	0	0.00084674	0	0	0	0	0	0	0	0
d__Bacteria;p__Bacteroidota;c__Bacteroidia;o__Sphingobacteriales;f__env.OPS_17;g__env.OPS_17;s__uncultured_bacterium	0	0	0	0	0	0	0	0	0	0	0	0	0.00169348	0	0	0.00338696
d__Bacteria;p__Bdellovibrionota;c__Bdellovibrionia;o__Bacteriovoracales;f__Bacteriovoracaceae;g__Bacteriovorax;s__uncultured_bacterium	0	0	0	0	0	0	0	0	0	0.00084674	0.00084674	0	0	0	0	0
d__Bacteria;p__Bdellovibrionota;c__Bdellovibrionia;o__Bacteriovoracales;f__Bacteriovoracaceae;g__Peredibacter;s__Peredibacter_starrii	0	0	0	0	0	0	0	0	0	0.00084674	0	0	0	0	0	0.00169348
d__Bacteria;p__Bdellovibrionota;c__Bdellovibrionia;o__Bacteriovoracales;f__Bacteriovoracaceae;g__Peredibacter;s__metagenome	0	0.00084674	0	0	0	0	0	0	0	0	0	0	0	0	0	0
d__Bacteria;p__Bdellovibrionota;c__Bdellovibrionia;o__Bdellovibrionales;f__Bdellovibrionaceae;g__Bdellovibrio;s__metagenome	0	0	0	0.00169348	0	0	0	0	0	0	0	0	0	0	0	0
d__Bacteria;p__Bdellovibrionota;c__Bdellovibrionia;o__Bdellovibrionales;f__Bdellovibrionaceae;g__OM27_clade;__	0	0	0	0	0	0	0	0	0	0	0	0	0	0	0	0.00084674
d__Bacteria;p__Bdellovibrionota;c__Oligoflexia;o__0319-6G20;f__0319-6G20;g__0319-6G20;__	0	0.00084674	0.00338696	0.00508044	0	0.00338696	0	0.010160881	0	0	0	0	0.015241321	0	0.00254022	0.009314141
d__Bacteria;p__Bdellovibrionota;c__Oligoflexia;o__0319-6G20;f__0319-6G20;g__0319-6G20;s__Bdellovibrionales_bacterium	0	0	0	0	0	0	0	0	0.00084674	0	0	0	0	0	0	0
d__Bacteria;p__Bdellovibrionota;c__Oligoflexia;o__0319-6G20;f__0319-6G20;g__0319-6G20;s__marine_metagenome	0.00084674	0	0	0	0	0	0	0	0	0	0	0	0	0	0	0
d__Bacteria;p__Bdellovibrionota;c__Oligoflexia;o__0319-6G20;f__0319-6G20;g__0319-6G20;s__metagenome	0	0	0	0	0	0	0	0.0042337	0	0	0	0	0	0	0	0
d__Bacteria;p__Bdellovibrionota;c__Oligoflexia;o__0319-6G20;f__0319-6G20;g__0319-6G20;s__uncultured_bacterium	0	0	0	0.00254022	0	0	0	0.00169348	0	0	0	0	0	0	0	0.00084674
d__Bacteria;p__Bdellovibrionota;c__Oligoflexia;o__Oligoflexales;f__uncultured;g__uncultured;s__metagenome	0	0	0	0	0	0	0	0	0	0.00084674	0	0	0	0	0	0
d__Bacteria;p__Chloroflexi;c__Anaerolineae;o__Anaerolineae;f__Anaerolineae;g__Anaerolineae;s__uncultured_Bellilinea	0	0.00084674	0	0	0	0	0	0	0	0	0	0	0	0	0	0
d__Bacteria;p__Chloroflexi;c__Anaerolineae;o__RBG-13-54-9;f__RBG-13-54-9;g__RBG-13-54-9;__	0.00084674	0.00169348	0	0	0	0	0	0	0	0	0	0	0	0	0	0
d__Bacteria;p__Chloroflexi;c__Anaerolineae;o__SBR1031;f__A4b;g__A4b;s__wastewater_metagenome	0	0	0	0	0	0	0	0.0042337	0	0	0	0	0	0	0	0
d__Bacteria;p__Chloroflexi;c__Anaerolineae;o__SBR1031;f__SBR1031;g__SBR1031;s__uncultured_bacterium	0	0	0	0	0	0	0	0.00084674	0	0	0	0	0	0	0	0
d__Bacteria;p__Chloroflexi;c__Chloroflexia;o__Chloroflexales;f__Roseiflexaceae;g__uncultured;s__uncultured_bacterium	0	0.00169348	0	0	0	0.00169348	0	0	0	0	0	0	0	0	0	0
d__Bacteria;p__Chloroflexi;c__Chloroflexia;o__Thermomicrobiales;f__JG30-KF-CM45;g__JG30-KF-CM45;__	0	0.00169348	0	0	0	0	0	0	0	0	0	0	0	0	0	0
d__Bacteria;p__Chloroflexi;c__KD4-96;o__KD4-96;f__KD4-96;g__KD4-96;__	0.00169348	0.00169348	0	0	0	0	0	0.0042337	0	0.00169348	0.00338696	0	0	0	0	0
d__Bacteria;p__Chloroflexi;c__KD4-96;o__KD4-96;f__KD4-96;g__KD4-96;s__uncultured_bacterium	0	0	0	0	0	0	0	0	0	0	0.00084674	0	0	0	0	0
d__Bacteria;p__Chloroflexi;c__Ktedonobacteria;o__B12-WMSP1;f__B12-WMSP1;g__B12-WMSP1;__	0	0	0	0	0	0	0.00084674	0	0	0	0	0	0	0	0	0
d__Bacteria;p__Chloroflexi;c__Ktedonobacteria;o__B12-WMSP1;f__B12-WMSP1;g__B12-WMSP1;s__uncultured_Chloroflexi	0	0.00084674	0	0	0	0	0	0	0	0	0	0	0	0	0	0
d__Bacteria;p__Chloroflexi;c__Ktedonobacteria;o__C0119;f__C0119;g__C0119;s__uncultured_Chloroflexi	0	0	0	0	0.00084674	0	0	0	0	0	0	0	0	0	0	0
d__Bacteria;p__Chloroflexi;c__Ktedonobacteria;o__C0119;f__C0119;g__C0119;s__uncultured_Thermobaculum	0	0	0	0	0	0	0	0	0	0	0	0	0	0	0	0.00084674
d__Bacteria;p__Chloroflexi;c__Ktedonobacteria;o__C0119;f__C0119;g__C0119;s__uncultured_bacterium	0	0	0	0	0.00338696	0	0	0	0	0	0.00169348	0	0	0	0.00169348	0.00084674
d__Bacteria;p__Chloroflexi;c__Ktedonobacteria;o__C0119;f__C0119;g__C0119;s__uncultured_candidate	0	0.00084674	0	0	0	0	0	0	0	0	0	0	0	0	0	0
d__Bacteria;p__Chloroflexi;c__Ktedonobacteria;o__C0119;f__C0119;g__C0119;s__uncultured_soil	0	0	0	0	0	0	0	0	0	0	0	0	0	0	0.00338696	0
d__Bacteria;p__Chloroflexi;c__Ktedonobacteria;o__Ktedonobacterales;f__Ktedonobacteraceae;g__1959-1;s__uncultured_Ktedobacteria	0	0	0	0	0	0	0.00084674	0	0.00338696	0	0	0	0	0	0	0
d__Bacteria;p__Chloroflexi;c__Ktedonobacteria;o__Ktedonobacterales;f__Ktedonobacteraceae;g__FCPS473;s__uncultured_bacterium	0	0.00084674	0	0	0	0	0.00254022	0	0	0	0	0	0	0	0	0
d__Bacteria;p__Chloroflexi;c__Ktedonobacteria;o__Ktedonobacterales;f__Ktedonobacteraceae;g__Thermosporothrix;s__uncultured_bacterium	0.00084674	0.00508044	0.00084674	0.00254022	0.00169348	0.008467401	0	0.00254022	0	0.00169348	0.00338696	0.011854361	0.00592718	0	0.00677392	0.00338696
d__Bacteria;p__Chloroflexi;c__Ktedonobacteria;o__Ktedonobacterales;f__Ktedonobacteraceae;g__uncultured;s__uncultured_Ktedobacteria	0	0	0	0	0	0	0	0.00084674	0	0.00084674	0	0	0	0	0	0
d__Bacteria;p__Chloroflexi;c__Ktedonobacteria;o__Ktedonobacterales;f__Ktedonobacteraceae;g__uncultured;s__uncultured_soil	0	0.00084674	0	0	0	0	0	0	0	0	0	0	0	0	0	0
d__Bacteria;p__Chloroflexi;c__P2-11E;o__P2-11E;f__P2-11E;g__P2-11E;s__uncultured_Chloroflexi	0	0	0	0	0	0	0	0	0	0	0	0	0	0	0.00169348	0.00084674
d__Bacteria;p__Chloroflexi;c__TK10;o__TK10;f__TK10;g__TK10;s__uncultured_bacterium	0.00084674	0	0	0	0	0	0	0	0	0	0	0	0	0	0.00169348	0
d__Bacteria;p__Chloroflexi;c__TK10;o__TK10;f__TK10;g__TK10;s__uncultured_soil	0	0	0	0	0	0.00169348	0	0	0	0	0	0	0	0	0	0
d__Bacteria;p__Cyanobacteria;c__Sericytochromatia;o__Sericytochromatia;f__Sericytochromatia;g__Sericytochromatia;s__metagenome	0	0	0	0	0	0	0	0	0	0	0.00084674	0	0	0	0	0
d__Bacteria;p__Dependentiae;c__Babeliae;o__Babeliales;__;__;__	0	0	0.0042337	0	0	0	0	0	0	0	0	0	0	0	0	0
d__Bacteria;p__Dependentiae;c__Babeliae;o__Babeliales;f__Babeliaceae;g__Babeliaceae;s__uncultured_bacterium	0	0	0	0	0	0	0	0	0	0	0	0.00169348	0	0	0	0
d__Bacteria;p__Dependentiae;c__Babeliae;o__Babeliales;f__Babeliales;g__Babeliales;s__uncultured_bacterium	0	0	0	0	0	0	0	0	0	0.00084674	0	0	0	0.00084674	0	0
d__Bacteria;p__Dependentiae;c__Babeliae;o__Babeliales;f__UBA12409;g__UBA12409;s__uncultured_bacterium	0	0	0	0	0	0	0	0	0	0	0	0	0.00338696	0	0	0
d__Bacteria;p__Dependentiae;c__Babeliae;o__Babeliales;f__Vermiphilaceae;g__Vermiphilaceae;s__uncultured_bacterium	0	0	0	0	0	0	0	0.00084674	0	0	0	0	0	0	0	0.00084674
d__Bacteria;p__Desulfobacterota;c__uncultured;o__uncultured;f__uncultured;g__uncultured;__	0	0	0	0	0.00169348	0	0	0	0	0	0	0	0	0	0	0
d__Bacteria;p__Desulfobacterota;c__uncultured;o__uncultured;f__uncultured;g__uncultured;s__uncultured_proteobacterium	0	0	0	0	0	0	0	0	0	0.00084674	0	0	0	0	0	0
d__Bacteria;p__Firmicutes;__;__;__;__;__	0	0.00084674	0	0	0	0	0	0	0	0	0	0	0	0	0	0
d__Bacteria;p__Firmicutes;c__Bacilli;o__Alicyclobacillales;f__Alicyclobacillaceae;g__Alicyclobacillus;s__uncultured_bacterium	0	0	0	0	0	0	0	0	0.00254022	0	0	0	0	0	0	0
d__Bacteria;p__Firmicutes;c__Bacilli;o__Alicyclobacillales;f__Alicyclobacillaceae;g__Tumebacillus;s__uncultured_bacterium	0	0.00084674	0	0	0	0	0	0	0	0	0	0	0	0	0	0
d__Bacteria;p__Firmicutes;c__Bacilli;o__Bacillales;__;__;__	0.00169348	0.00508044	0	0	0	0	0	0	0	0.00169348	0.00677392	0	0	0	0.00677392	0.00338696
d__Bacteria;p__Firmicutes;c__Bacilli;o__Bacillales;f__Bacillaceae;g__Bacillus;__	0.079593565	0.127857748	0.034716342	0.016088061	0.087214225	0.147332769	0.035563082	0.016934801	0.011854361	0.092294666	0.144792549	0.00508044	0.022015241	0.070279424	0.115156647	0.026248942
d__Bacteria;p__Firmicutes;c__Bacilli;o__Bacillales;f__Bacillaceae;g__Bacillus;s__Bacillus_funiculus	0.00169348	0.00677392	0	0	0	0	0	0	0	0	0.00508044	0	0	0	0	0
d__Bacteria;p__Firmicutes;c__Bacilli;o__Bacillales;f__Planococcaceae;__;__	0	0	0	0	0	0	0	0	0	0	0	0.0042337	0	0	0	0
d__Bacteria;p__Firmicutes;c__Bacilli;o__Bacillales;f__Planococcaceae;g__Lysinibacillus;__	0	0.00254022	0	0	0	0.00677392	0	0	0	0	0	0	0	0	0	0
d__Bacteria;p__Firmicutes;c__Bacilli;o__Brevibacillales;f__Brevibacillaceae;g__Brevibacillus;__	0.00084674	0.00084674	0	0	0	0	0	0	0.00677392	0	0	0	0	0	0	0
d__Bacteria;p__Firmicutes;c__Bacilli;o__Entomoplasmatales;__;__;__	0	0	0	0	0	0	0	0	0	0	0	0	0.00254022	0	0	0
d__Bacteria;p__Firmicutes;c__Bacilli;o__Lactobacillales;f__Streptococcaceae;g__Streptococcus;__	0	0	0	0	0	0	0	0	0	0	0.00254022	0	0	0	0	0
d__Bacteria;p__Firmicutes;c__Bacilli;o__Paenibacillales;f__Paenibacillaceae;g__Cohnella;__	0.00169348	0.00169348	0.00338696	0	0	0	0.009314141	0	0.00169348	0.00084674	0	0.00762066	0	0	0.0042337	0
d__Bacteria;p__Firmicutes;c__Bacilli;o__Paenibacillales;f__Paenibacillaceae;g__Cohnella;s__Cohnella_sp.	0	0	0	0	0	0	0	0	0	0	0.00338696	0	0	0	0	0
d__Bacteria;p__Firmicutes;c__Bacilli;o__Paenibacillales;f__Paenibacillaceae;g__Fontibacillus;__	0	0.00084674	0	0	0	0	0	0	0	0	0	0	0	0	0	0
d__Bacteria;p__Firmicutes;c__Bacilli;o__Paenibacillales;f__Paenibacillaceae;g__Paenibacillus;__	0.053344623	0.062658764	0.023708721	0	0.070279424	0.052497883	0.016088061	0.00169348	0.019475021	0.059271804	0.078746825	0.070279424	0	0.056731583	0.079593565	0.00084674
d__Bacteria;p__Firmicutes;c__Bacilli;o__Paenibacillales;f__Paenibacillaceae;g__Paenibacillus;s__Paenibacillus_aestuarii	0.00254022	0	0	0	0	0	0	0	0	0	0	0	0	0	0	0
d__Bacteria;p__Firmicutes;c__Bacilli;o__Paenibacillales;f__Paenibacillaceae;g__Paenibacillus;s__Paenibacillus_alginolyticus	0	0.00084674	0	0	0	0	0	0	0	0.00084674	0	0	0	0	0	0
d__Bacteria;p__Firmicutes;c__Bacilli;o__Paenibacillales;f__Paenibacillaceae;g__Paenibacillus;s__Paenibacillus_chartarius	0.00084674	0	0	0	0	0	0	0	0	0	0	0	0	0	0	0
d__Bacteria;p__Firmicutes;c__Bacilli;o__Paenibacillales;f__Paenibacillaceae;g__Paenibacillus;s__Paenibacillus_darangshiensis	0	0	0	0	0	0	0	0	0	0	0	0	0.00254022	0	0	0.00084674
d__Bacteria;p__Firmicutes;c__Bacilli;o__Paenibacillales;f__Paenibacillaceae;g__Paenibacillus;s__Paenibacillus_glycanilyticus	0.00169348	0.00254022	0.00338696	0	0.00508044	0.00508044	0	0	0.00084674	0	0.0042337	0	0	0	0	0
d__Bacteria;p__Firmicutes;c__Bacilli;o__Paenibacillales;f__Paenibacillaceae;g__Paenibacillus;s__Paenibacillus_lautus	0.00084674	0.0042337	0	0	0	0.00338696	0	0	0	0	0.00169348	0	0	0	0	0
d__Bacteria;p__Firmicutes;c__Bacilli;o__Paenibacillales;f__Paenibacillaceae;g__Paenibacillus;s__Paenibacillus_massiliensis	0	0	0	0	0	0	0	0.00169348	0	0	0	0	0	0	0	0
d__Bacteria;p__Firmicutes;c__Bacilli;o__Paenibacillales;f__Paenibacillaceae;g__Paenibacillus;s__Paenibacillus_methanolicus	0	0	0	0	0	0	0	0	0	0.00084674	0	0	0	0	0	0
d__Bacteria;p__Firmicutes;c__Bacilli;o__Paenibacillales;f__Paenibacillaceae;g__Paenibacillus;s__Paenibacillus_mucilaginosus	0	0	0	0	0	0	0	0	0	0	0.00084674	0	0	0	0	0
d__Bacteria;p__Firmicutes;c__Bacilli;o__Paenibacillales;f__Paenibacillaceae;g__Paenibacillus;s__Paenibacillus_rigui	0.00084674	0.00084674	0	0	0	0	0	0	0	0	0	0	0	0.00169348	0	0
d__Bacteria;p__Firmicutes;c__Bacilli;o__Paenibacillales;f__Paenibacillaceae;g__Paenibacillus;s__Paenibacillus_sp.	0	0	0	0	0	0	0.008467401	0	0	0	0	0	0	0	0	0
d__Bacteria;p__Firmicutes;c__Bacilli;o__Thermoactinomycetales;f__Thermoactinomycetaceae;g__Shimazuella;__	0	0	0	0	0	0	0	0	0	0	0	0	0	0.00254022	0	0
d__Bacteria;p__Firmicutes;c__Bacilli;o__Thermoactinomycetales;f__Thermoactinomycetaceae;g__uncultured;s__uncultured_bacterium	0	0.00084674	0	0	0	0	0	0	0	0	0	0	0	0	0	0
d__Bacteria;p__Firmicutes;c__Clostridia;o__Clostridiales;f__Clostridiaceae;g__Clostridium_sensu_stricto_13;__	0	0	0	0	0	0	0	0	0	0.00084674	0	0	0	0	0	0
d__Bacteria;p__Firmicutes;c__Clostridia;o__Clostridiales;f__Clostridiaceae;g__Clostridium_sensu_stricto_3;__	0	0	0	0	0	0	0	0	0	0	0.00169348	0	0	0	0	0
d__Bacteria;p__Firmicutes;c__Sulfobacillia;o__Sulfobacillales;f__Sulfobacillaceae;g__uncultured;s__uncultured_bacterium	0	0.00169348	0	0	0	0	0	0	0	0	0	0	0	0	0	0
d__Bacteria;p__Gemmatimonadota;c__Gemmatimonadetes;o__Gemmatimonadales;f__Gemmatimonadaceae;g__Gemmatimonas;s__metagenome	0.00169348	0	0	0	0	0	0	0	0	0	0	0	0	0	0	0
d__Bacteria;p__Gemmatimonadota;c__Gemmatimonadetes;o__Gemmatimonadales;f__Gemmatimonadaceae;g__Roseisolibacter;s__uncultured_bacterium	0	0	0	0	0	0	0	0	0	0	0.00084674	0	0	0	0	0
d__Bacteria;p__Gemmatimonadota;c__Gemmatimonadetes;o__Gemmatimonadales;f__Gemmatimonadaceae;g__uncultured;__	0	0	0	0	0	0	0	0	0	0	0	0	0	0	0.00338696	0
d__Bacteria;p__Gemmatimonadota;c__Gemmatimonadetes;o__Gemmatimonadales;f__Gemmatimonadaceae;g__uncultured;s__uncultured_Gemmatimonadales	0	0.00084674	0	0	0	0	0	0	0	0	0	0	0	0	0	0
d__Bacteria;p__Gemmatimonadota;c__Gemmatimonadetes;o__Gemmatimonadales;f__Gemmatimonadaceae;g__uncultured;s__uncultured_proteobacterium	0.00084674	0	0	0	0	0	0	0	0	0	0	0	0	0	0	0
d__Bacteria;p__Methylomirabilota;c__Methylomirabilia;o__Rokubacteriales;f__Rokubacteriales;g__Rokubacteriales;s__uncultured_bacterium	0	0.00169348	0	0	0	0	0	0	0	0	0	0	0	0	0	0
d__Bacteria;p__Myxococcota;c__Myxococcia;o__Myxococcales;f__Anaeromyxobacteraceae;g__Anaeromyxobacter;s__uncultured_bacterium	0.00084674	0	0	0	0	0	0	0	0	0	0	0	0	0	0	0
d__Bacteria;p__Myxococcota;c__Myxococcia;o__Myxococcales;f__Myxococcaceae;__;__	0	0	0	0	0	0	0	0.00084674	0	0	0	0	0	0	0	0
d__Bacteria;p__Myxococcota;c__Myxococcia;o__Myxococcales;f__Myxococcaceae;g__Corallococcus;__	0	0	0.00169348	0	0	0	0	0	0	0	0	0	0	0	0	0
d__Bacteria;p__Myxococcota;c__Myxococcia;o__Myxococcales;f__Myxococcaceae;g__P3OB-42;__	0	0	0	0	0	0	0	0	0	0	0	0	0	0	0	0.00084674
d__Bacteria;p__Myxococcota;c__Myxococcia;o__Myxococcales;f__Myxococcaceae;g__P3OB-42;s__uncultured_bacterium	0.00084674	0	0	0	0	0	0	0	0	0	0	0	0	0	0	0
d__Bacteria;p__Myxococcota;c__Myxococcia;o__Myxococcales;f__Myxococcaceae;g__uncultured;s__uncultured_bacterium	0	0	0	0	0	0	0	0	0	0.00084674	0	0	0	0	0	0
d__Bacteria;p__Myxococcota;c__Polyangia;o__Haliangiales;f__Haliangiaceae;g__Haliangium;__	0	0	0	0	0	0	0	0	0	0	0	0	0	0	0	0.00169348
d__Bacteria;p__Myxococcota;c__Polyangia;o__Haliangiales;f__Haliangiaceae;g__Haliangium;s__uncultured_Kofleriaceae	0	0	0	0	0	0	0	0.00084674	0	0	0	0	0.00169348	0	0	0
d__Bacteria;p__Myxococcota;c__Polyangia;o__Haliangiales;f__Haliangiaceae;g__Haliangium;s__uncultured_proteobacterium	0.00084674	0	0	0	0	0	0	0	0	0	0	0	0	0	0	0
d__Bacteria;p__Myxococcota;c__Polyangia;o__Polyangiales;f__Phaselicystidaceae;g__Phaselicystis;s__uncultured_delta	0	0	0	0.00169348	0	0	0	0	0	0	0	0	0	0	0	0
d__Bacteria;p__Myxococcota;c__Polyangia;o__Polyangiales;f__Polyangiaceae;__;__	0	0	0	0.00338696	0	0	0	0.00762066	0	0	0	0.00677392	0.00677392	0	0	0.0042337
d__Bacteria;p__Myxococcota;c__Polyangia;o__Polyangiales;f__Polyangiaceae;g__Aetherobacter;s__uncultured_bacterium	0	0.00169348	0	0	0	0	0	0	0	0	0	0	0	0	0	0
d__Bacteria;p__Myxococcota;c__Polyangia;o__Polyangiales;f__Polyangiaceae;g__Pajaroellobacter;__	0	0	0	0	0	0	0	0	0	0	0	0	0.00169348	0	0	0
d__Bacteria;p__Myxococcota;c__Polyangia;o__Polyangiales;f__Sandaracinaceae;g__Sandaracinus;s__metagenome	0	0	0	0	0	0	0	0.00084674	0	0	0	0	0	0	0	0
d__Bacteria;p__Myxococcota;c__Polyangia;o__mle1-27;f__mle1-27;g__mle1-27;s__uncultured_delta	0	0	0.00592718	0	0	0	0	0	0.0042337	0.00084674	0	0	0	0	0	0.00084674
d__Bacteria;p__Myxococcota;c__bacteriap25;o__bacteriap25;f__bacteriap25;g__bacteriap25;s__uncultured_bacterium	0.00084674	0	0	0	0	0	0	0	0	0	0	0	0	0	0	0
d__Bacteria;p__Nitrospirota;c__Nitrospiria;o__Nitrospirales;f__Nitrospiraceae;g__Nitrospira;__	0.00084674	0	0	0	0	0	0	0	0.00338696	0.00084674	0.00169348	0	0	0	0	0
d__Bacteria;p__Nitrospirota;c__Nitrospiria;o__Nitrospirales;f__Nitrospiraceae;g__Nitrospira;s__Nitrospira_defluvii	0	0	0	0	0	0	0	0	0	0.00084674	0	0	0	0	0	0
d__Bacteria;p__Patescibacteria;c__Saccharimonadia;o__Saccharimonadales;f__Saccharimonadaceae;g__TM7a;s__uncultured_bacterium	0	0	0	0	0	0	0	0.00084674	0	0	0	0	0	0	0	0
d__Bacteria;p__Patescibacteria;c__Saccharimonadia;o__Saccharimonadales;f__Saccharimonadales;g__Saccharimonadales;s__uncultured_soil	0	0	0	0	0.00169348	0.00169348	0	0	0	0	0	0	0.00254022	0	0	0
d__Bacteria;p__Planctomycetota;c__BD7-11;o__BD7-11;f__BD7-11;g__BD7-11;s__uncultured_bacterium	0.00084674	0	0	0	0	0	0	0	0	0	0	0	0	0	0	0
d__Bacteria;p__Planctomycetota;c__Phycisphaerae;o__Tepidisphaerales;f__CPla-3_termite_group;g__CPla-3_termite_group;s__metagenome	0	0	0	0	0	0	0	0.00169348	0	0	0	0	0	0	0	0
d__Bacteria;p__Planctomycetota;c__Phycisphaerae;o__Tepidisphaerales;f__WD2101_soil_group;g__WD2101_soil_group;__	0.00084674	0	0	0	0	0	0	0	0	0	0	0	0	0	0	0
d__Bacteria;p__Planctomycetota;c__Phycisphaerae;o__Tepidisphaerales;f__WD2101_soil_group;g__WD2101_soil_group;s__uncultured_bacterium	0	0	0	0	0	0	0	0.00169348	0	0	0	0	0	0	0	0
d__Bacteria;p__Planctomycetota;c__Planctomycetes;o__Gemmatales;f__Gemmataceae;__;__	0	0	0	0	0	0	0	0	0	0	0	0	0	0.00084674	0	0
d__Bacteria;p__Planctomycetota;c__Planctomycetes;o__Gemmatales;f__Gemmataceae;g__Fimbriiglobus;__	0	0	0	0.00169348	0	0	0	0	0	0	0	0	0	0	0	0
d__Bacteria;p__Planctomycetota;c__Planctomycetes;o__Gemmatales;f__Gemmataceae;g__Fimbriiglobus;s__uncultured_bacterium	0	0	0	0	0	0	0	0.00169348	0	0	0	0	0	0	0	0.00254022
d__Bacteria;p__Planctomycetota;c__Planctomycetes;o__Gemmatales;f__Gemmataceae;g__Gemmata;s__metagenome	0	0	0	0	0	0	0	0	0	0	0	0	0	0	0	0.00084674
d__Bacteria;p__Planctomycetota;c__Planctomycetes;o__Gemmatales;f__Gemmataceae;g__Gemmata;s__uncultured_Planctomycetaceae	0	0	0	0	0	0	0	0.00169348	0	0	0	0	0	0	0	0
d__Bacteria;p__Planctomycetota;c__Planctomycetes;o__Gemmatales;f__Gemmataceae;g__uncultured;__	0	0.00169348	0	0	0	0.00169348	0	0	0	0.00084674	0	0	0	0	0	0
d__Bacteria;p__Planctomycetota;c__Planctomycetes;o__Gemmatales;f__Gemmataceae;g__uncultured;s__uncultured_bacterium	0	0	0	0	0.00084674	0.00169348	0	0	0	0	0	0	0.00254022	0	0	0
d__Bacteria;p__Planctomycetota;c__Planctomycetes;o__Isosphaerales;f__Isosphaeraceae;g__Aquisphaera;s__uncultured_bacterium	0	0	0	0	0	0	0	0	0	0	0	0	0	0	0.00084674	0
d__Bacteria;p__Planctomycetota;c__Planctomycetes;o__Isosphaerales;f__Isosphaeraceae;g__uncultured;s__metagenome	0	0	0	0	0	0	0	0	0	0.00084674	0	0	0	0	0	0
d__Bacteria;p__Planctomycetota;c__Planctomycetes;o__Isosphaerales;f__Isosphaeraceae;g__uncultured;s__uncultured_Singulisphaera	0	0	0	0.00169348	0	0	0	0	0.00338696	0.00169348	0	0	0	0	0	0
d__Bacteria;p__Planctomycetota;c__Planctomycetes;o__Isosphaerales;f__Isosphaeraceae;g__uncultured;s__uncultured_bacterium	0.00084674	0	0	0.00254022	0	0.00169348	0	0	0	0.00169348	0	0	0	0	0	0
d__Bacteria;p__Planctomycetota;c__Planctomycetes;o__Pirellulales;f__Pirellulaceae;g__Pirellula;__	0	0	0	0.00169348	0	0	0	0	0	0	0	0	0	0	0	0.00084674
d__Bacteria;p__Planctomycetota;c__Planctomycetes;o__Pirellulales;f__Pirellulaceae;g__uncultured;s__uncultured_bacterium	0	0	0	0.00169348	0	0	0	0	0	0	0.00084674	0	0	0	0	0
d__Bacteria;p__Planctomycetota;c__Planctomycetes;o__Pirellulales;f__Pirellulaceae;g__uncultured;s__uncultured_sludge	0	0.00084674	0	0	0	0	0	0	0	0	0	0	0	0	0	0
d__Bacteria;p__Planctomycetota;c__Planctomycetes;o__Planctomycetales;f__Gimesiaceae;g__uncultured;s__uncultured_bacterium	0	0	0	0	0	0	0	0	0	0.00169348	0	0	0	0	0	0
d__Bacteria;p__Planctomycetota;c__Planctomycetes;o__Planctomycetales;f__Schlesneriaceae;g__Schlesneria;__	0	0	0	0	0	0	0	0.00169348	0	0	0	0	0	0	0	0
d__Bacteria;p__Planctomycetota;c__Planctomycetes;o__Planctomycetales;f__uncultured;g__uncultured;__	0	0	0	0	0	0	0	0.00084674	0	0	0	0	0.00254022	0	0	0
d__Bacteria;p__Planctomycetota;c__Planctomycetes;o__Planctomycetales;f__uncultured;g__uncultured;s__uncultured_Planctomyces	0	0	0	0	0	0	0	0	0	0	0	0.0042337	0	0	0	0
d__Bacteria;p__Planctomycetota;c__vadinHA49;o__vadinHA49;f__vadinHA49;g__vadinHA49;s__metagenome	0	0	0	0	0	0	0	0	0	0.00084674	0	0	0	0	0	0
d__Bacteria;p__Proteobacteria;c__Alphaproteobacteria;__;__;__;__	0.00084674	0	0	0	0	0	0	0	0	0.00084674	0	0	0	0	0	0
d__Bacteria;p__Proteobacteria;c__Alphaproteobacteria;o__Acetobacterales;f__Acetobacteraceae;__;__	0	0.00084674	0	0	0	0	0	0	0	0.00169348	0	0	0	0	0	0.00169348
d__Bacteria;p__Proteobacteria;c__Alphaproteobacteria;o__Acetobacterales;f__Acetobacteraceae;g__Craurococcus-Caldovatus;s__uncultured_bacterium	0	0	0	0	0	0	0	0	0	0.00084674	0	0	0	0	0	0
d__Bacteria;p__Proteobacteria;c__Alphaproteobacteria;o__Acetobacterales;f__Acetobacteraceae;g__uncultured;__	0.00084674	0	0	0	0	0	0	0.00169348	0	0	0	0	0	0	0	0
d__Bacteria;p__Proteobacteria;c__Alphaproteobacteria;o__Acetobacterales;f__Acetobacteraceae;g__uncultured;s__uncultured_Paracraurococcus	0	0	0	0	0	0	0	0	0	0	0.00169348	0	0	0	0	0
d__Bacteria;p__Proteobacteria;c__Alphaproteobacteria;o__Azospirillales;f__Azospirillaceae;g__Azospirillum;__	0	0	0	0	0	0	0	0	0	0.00084674	0	0	0	0.00254022	0	0
d__Bacteria;p__Proteobacteria;c__Alphaproteobacteria;o__Caulobacterales;f__Caulobacteraceae;__;__	0	0	0	0	0	0	0	0.00169348	0	0	0	0.00254022	0	0	0	0.00084674
d__Bacteria;p__Proteobacteria;c__Alphaproteobacteria;o__Caulobacterales;f__Caulobacteraceae;g__Brevundimonas;__	0	0	0	0	0	0	0	0	0	0	0	0	0	0	0	0.00084674
d__Bacteria;p__Proteobacteria;c__Alphaproteobacteria;o__Caulobacterales;f__Caulobacteraceae;g__Caulobacter;__	0.00084674	0.00084674	0	0.00338696	0.00084674	0	0	0.00762066	0	0	0	0	0.011854361	0	0	0.008467401
d__Bacteria;p__Proteobacteria;c__Alphaproteobacteria;o__Caulobacterales;f__Caulobacteraceae;g__Phenylobacterium;__	0.00254022	0.00592718	0.00254022	0.061812024	0	0.00084674	0.011854361	0.038950042	0.00677392	0.00677392	0.00338696	0.017781541	0.046570703	0.0042337	0.00254022	0.062658764
d__Bacteria;p__Proteobacteria;c__Alphaproteobacteria;o__Caulobacterales;f__Caulobacteraceae;g__uncultured;__	0	0	0	0.00508044	0	0	0	0.00677392	0	0	0	0	0.00677392	0	0	0.00169348
d__Bacteria;p__Proteobacteria;c__Alphaproteobacteria;o__Caulobacterales;f__Caulobacteraceae;g__uncultured;s__bacterium	0	0	0	0	0	0	0.0042337	0	0	0	0	0.00677392	0	0	0	0
d__Bacteria;p__Proteobacteria;c__Alphaproteobacteria;o__Dongiales;f__Dongiaceae;g__Dongia;__	0	0	0	0.00254022	0	0	0	0	0	0	0	0	0.00338696	0	0	0.00169348
d__Bacteria;p__Proteobacteria;c__Alphaproteobacteria;o__Elsterales;f__Elsteraceae;g__uncultured;s__uncultured_bacterium	0	0	0	0	0	0	0	0.00084674	0	0	0	0	0	0	0	0
d__Bacteria;p__Proteobacteria;c__Alphaproteobacteria;o__Elsterales;f__URHD0088;g__URHD0088;s__uncultured_Rhodospirillaceae	0	0	0	0	0	0	0	0	0.00254022	0	0	0	0	0	0	0
d__Bacteria;p__Proteobacteria;c__Alphaproteobacteria;o__Elsterales;f__uncultured;g__uncultured;s__uncultured_Alphaproteobacteria	0	0	0	0.00169348	0	0	0	0	0	0	0	0	0	0	0	0
d__Bacteria;p__Proteobacteria;c__Alphaproteobacteria;o__Micropepsales;f__Micropepsaceae;g__uncultured;__	0	0	0	0.00338696	0	0	0	0.00508044	0	0	0	0	0	0	0	0
d__Bacteria;p__Proteobacteria;c__Alphaproteobacteria;o__Reyranellales;f__Reyranellaceae;g__Reyranella;__	0	0	0	0	0	0	0	0.00084674	0	0	0	0	0	0	0	0
d__Bacteria;p__Proteobacteria;c__Alphaproteobacteria;o__Reyranellales;f__Reyranellaceae;g__Reyranella;s__Reyranella_sp.	0	0	0	0	0	0	0	0	0	0	0	0	0	0.00169348	0	0
d__Bacteria;p__Proteobacteria;c__Alphaproteobacteria;o__Reyranellales;f__Reyranellaceae;g__Reyranella;s__metagenome	0	0	0	0	0	0	0	0	0	0	0	0	0	0	0	0.00169348
d__Bacteria;p__Proteobacteria;c__Alphaproteobacteria;o__Reyranellales;f__Reyranellaceae;g__Reyranella;s__uncultured_bacterium	0	0.00084674	0	0	0	0	0	0	0	0	0	0	0	0	0	0
d__Bacteria;p__Proteobacteria;c__Alphaproteobacteria;o__Rhizobiales;f__Beijerinckiaceae;__;__	0	0.00169348	0	0	0	0	0	0	0	0	0	0	0	0	0	0
d__Bacteria;p__Proteobacteria;c__Alphaproteobacteria;o__Rhizobiales;f__Beijerinckiaceae;g__Methylobacterium-Methylorubrum;__	0.00762066	0.00254022	0.00508044	0	0.00084674	0.00254022	0	0.00084674	0	0.0042337	0.0042337	0	0.00677392	0	0.0042337	0.0042337
d__Bacteria;p__Proteobacteria;c__Alphaproteobacteria;o__Rhizobiales;f__Beijerinckiaceae;g__Methylobacterium-Methylorubrum;s__Methylobacterium_oxalidis	0.00084674	0.00084674	0	0	0	0	0	0	0	0.00169348	0.00254022	0	0	0	0	0
d__Bacteria;p__Proteobacteria;c__Alphaproteobacteria;o__Rhizobiales;f__Beijerinckiaceae;g__Methylobacterium-Methylorubrum;s__uncultured_organism	0	0	0	0	0	0	0	0	0	0.00254022	0.00084674	0	0	0.00169348	0	0
d__Bacteria;p__Proteobacteria;c__Alphaproteobacteria;o__Rhizobiales;f__Beijerinckiaceae;g__Microvirga;__	0.00169348	0.00084674	0.00508044	0	0	0.0042337	0.0042337	0.00084674	0	0.00169348	0.00169348	0	0	0	0	0
d__Bacteria;p__Proteobacteria;c__Alphaproteobacteria;o__Rhizobiales;f__Beijerinckiaceae;g__Roseiarcus;__	0	0	0	0	0	0	0	0.00169348	0	0	0	0	0	0	0	0
d__Bacteria;p__Proteobacteria;c__Alphaproteobacteria;o__Rhizobiales;f__Beijerinckiaceae;g__alphaI_cluster;__	0	0	0	0	0	0	0	0	0	0.00084674	0	0	0	0	0	0
d__Bacteria;p__Proteobacteria;c__Alphaproteobacteria;o__Rhizobiales;f__Devosiaceae;g__Devosia;__	0	0	0	0.013547841	0.00084674	0	0	0.010160881	0	0	0	0	0.019475021	0	0	0.011007621
d__Bacteria;p__Proteobacteria;c__Alphaproteobacteria;o__Rhizobiales;f__Hyphomicrobiaceae;g__Hyphomicrobium;__	0	0	0	0.00169348	0	0	0	0.00254022	0	0	0	0	0.00338696	0	0	0.0042337
d__Bacteria;p__Proteobacteria;c__Alphaproteobacteria;o__Rhizobiales;f__Hyphomicrobiaceae;g__Pedomicrobium;__	0	0	0	0	0	0	0	0	0	0.00084674	0	0	0	0	0	0
d__Bacteria;p__Proteobacteria;c__Alphaproteobacteria;o__Rhizobiales;f__Labraceae;g__Labrys;__	0	0	0.00084674	0.00592718	0	0	0	0.00508044	0	0.00169348	0	0	0.00762066	0	0	0.00508044
d__Bacteria;p__Proteobacteria;c__Alphaproteobacteria;o__Rhizobiales;f__Methyloligellaceae;g__Methyloligellaceae;s__uncultured_bacterium	0.00084674	0	0	0	0	0	0	0	0	0	0	0	0	0	0	0
d__Bacteria;p__Proteobacteria;c__Alphaproteobacteria;o__Rhizobiales;f__Methyloligellaceae;g__uncultured;__	0	0.00084674	0	0	0	0	0	0	0	0	0.00338696	0	0	0	0	0
d__Bacteria;p__Proteobacteria;c__Alphaproteobacteria;o__Rhizobiales;f__Rhizobiaceae;g__Allorhizobium-Neorhizobium-Pararhizobium-Rhizobium;__	0.009314141	0.017781541	0.018628281	0.016934801	0.011007621	0.017781541	0.00592718	0.012701101	0.00592718	0.00592718	0.010160881	0.019475021	0.00677392	0.0042337	0.015241321	0.012701101
d__Bacteria;p__Proteobacteria;c__Alphaproteobacteria;o__Rhizobiales;f__Rhizobiaceae;g__Ensifer;__	0.00084674	0	0	0	0	0	0	0	0	0.00084674	0.00169348	0	0	0.011854361	0	0
d__Bacteria;p__Proteobacteria;c__Alphaproteobacteria;o__Rhizobiales;f__Rhizobiaceae;g__Mesorhizobium;__	0.00338696	0.00169348	0.00762066	0.017781541	0.00592718	0.00508044	0	0.00762066	0	0.00084674	0.0042337	0	0.010160881	0	0.00677392	0.013547841
d__Bacteria;p__Proteobacteria;c__Alphaproteobacteria;o__Rhizobiales;f__Rhizobiaceae;g__Mesorhizobium;s__Mesorhizobium_plurifarium	0.00169348	0	0	0	0	0	0.012701101	0.00592718	0	0.00592718	0	0	0	0.00508044	0	0
d__Bacteria;p__Proteobacteria;c__Alphaproteobacteria;o__Rhizobiales;f__Rhizobiaceae;g__Ochrobactrum;__	0	0	0	0	0	0	0	0.00084674	0	0	0	0	0	0	0	0
d__Bacteria;p__Proteobacteria;c__Alphaproteobacteria;o__Rhizobiales;f__Rhizobiales_Incertae_Sedis;g__Alsobacter;s__Alsobacter_metallidurans	0	0	0	0	0	0	0	0	0	0	0	0	0	0.00254022	0	0
d__Bacteria;p__Proteobacteria;c__Alphaproteobacteria;o__Rhizobiales;f__Rhizobiales_Incertae_Sedis;g__Bauldia;__	0	0	0	0	0	0	0	0.00084674	0	0	0	0	0	0	0	0
d__Bacteria;p__Proteobacteria;c__Alphaproteobacteria;o__Rhizobiales;f__Rhizobiales_Incertae_Sedis;g__Nordella;s__uncultured_bacterium	0	0	0	0	0	0	0	0	0	0	0	0	0	0.00254022	0	0
d__Bacteria;p__Proteobacteria;c__Alphaproteobacteria;o__Rhizobiales;f__Rhizobiales_Incertae_Sedis;g__uncultured;__	0	0	0	0	0	0	0	0	0	0.00084674	0	0	0	0	0	0
d__Bacteria;p__Proteobacteria;c__Alphaproteobacteria;o__Rhizobiales;f__Xanthobacteraceae;__;__	0.00338696	0.00084674	0	0.012701101	0	0	0	0.009314141	0.0042337	0.00254022	0.00169348	0	0	0	0	0.00508044
d__Bacteria;p__Proteobacteria;c__Alphaproteobacteria;o__Rhizobiales;f__Xanthobacteraceae;g__Bradyrhizobium;__	0.017781541	0.026248942	0.010160881	0.073666384	0.009314141	0.044877223	0.00254022	0.041490262	0.008467401	0.008467401	0.032176122	0	0.060118544	0.016088061	0.038103302	0.068585944
d__Bacteria;p__Proteobacteria;c__Alphaproteobacteria;o__Rhizobiales;f__Xanthobacteraceae;g__Pseudolabrys;__	0	0	0.00169348	0	0	0	0	0.00338696	0	0	0.00169348	0	0	0	0	0
d__Bacteria;p__Proteobacteria;c__Alphaproteobacteria;o__Rhizobiales;f__Xanthobacteraceae;g__Pseudolabrys;s__metagenome	0	0	0	0	0	0	0	0.00084674	0	0	0	0	0	0	0	0
d__Bacteria;p__Proteobacteria;c__Alphaproteobacteria;o__Rhizobiales;f__Xanthobacteraceae;g__Rhodoplanes;__	0	0	0	0	0	0	0	0.00254022	0	0	0	0	0	0	0	0.00169348
d__Bacteria;p__Proteobacteria;c__Alphaproteobacteria;o__Rhizobiales;f__Xanthobacteraceae;g__uncultured;__	0.00084674	0	0	0	0	0	0.00592718	0.010160881	0	0	0	0	0	0	0	0.014394581
d__Bacteria;p__Proteobacteria;c__Alphaproteobacteria;o__Rhodospirillales;f__Rhodospirillaceae;g__uncultured;s__uncultured_bacterium	0	0	0	0	0	0	0	0	0	0	0	0	0	0	0	0.00169348
d__Bacteria;p__Proteobacteria;c__Alphaproteobacteria;o__Rickettsiales;f__Rickettsiaceae;g__Rickettsia;__	0	0	0	0	0	0	0	0	0.031329382	0	0	0	0	0	0	0
d__Bacteria;p__Proteobacteria;c__Alphaproteobacteria;o__Rickettsiales;f__Rickettsiaceae;g__uncultured;s__uncultured_bacterium	0	0	0	0	0	0	0	0.00084674	0	0	0	0	0.00254022	0	0	0.00254022
d__Bacteria;p__Proteobacteria;c__Alphaproteobacteria;o__Rickettsiales;f__Rickettsiales;g__Candidatus_Jidaibacter;__	0	0	0	0.00169348	0	0	0	0	0	0	0	0	0	0	0	0
d__Bacteria;p__Proteobacteria;c__Alphaproteobacteria;o__Sphingomonadales;f__Sphingomonadaceae;__;__	0	0	0	0.00084674	0	0	0	0.00169348	0	0	0	0	0.00254022	0	0	0.00254022
d__Bacteria;p__Proteobacteria;c__Alphaproteobacteria;o__Sphingomonadales;f__Sphingomonadaceae;g__Altererythrobacter;__	0	0	0	0	0	0	0	0	0	0.00084674	0	0	0	0	0	0
d__Bacteria;p__Proteobacteria;c__Alphaproteobacteria;o__Sphingomonadales;f__Sphingomonadaceae;g__Novosphingobium;__	0.00592718	0.00084674	0.00592718	0.024555461	0.00508044	0.00592718	0.00762066	0.036409822	0.00169348	0.00508044	0.00677392	0.0042337	0.045723963	0.00762066	0.00592718	0.046570703
d__Bacteria;p__Proteobacteria;c__Alphaproteobacteria;o__Sphingomonadales;f__Sphingomonadaceae;g__Sphingobium;__	0	0	0	0	0	0	0	0.00084674	0	0	0	0	0	0	0	0
d__Bacteria;p__Proteobacteria;c__Alphaproteobacteria;o__Sphingomonadales;f__Sphingomonadaceae;g__Sphingomonas;__	0.00338696	0.00508044	0.00254022	0.00508044	0.00592718	0.008467401	0	0.00592718	0	0.00592718	0.00592718	0.008467401	0	0	0.017781541	0.011007621
d__Bacteria;p__Proteobacteria;c__Alphaproteobacteria;o__Sphingomonadales;f__Sphingomonadaceae;g__Sphingomonas;s__Sphingomonas_changbaiensis	0	0	0	0.00338696	0	0	0	0	0	0	0	0	0	0	0	0
d__Bacteria;p__Proteobacteria;c__Gammaproteobacteria;__;__;__;__	0	0	0	0	0	0	0	0	0	0	0	0	0	0	0	0.00169348
d__Bacteria;p__Proteobacteria;c__Gammaproteobacteria;o__Aeromonadales;f__Aeromonadaceae;g__Aeromonas;__	0	0	0	0	0	0	0	0	0.00169348	0	0	0	0	0	0	0
d__Bacteria;p__Proteobacteria;c__Gammaproteobacteria;o__Burkholderiales;__;__;__	0	0	0	0	0	0	0	0	0	0	0	0	0.00169348	0	0	0
d__Bacteria;p__Proteobacteria;c__Gammaproteobacteria;o__Burkholderiales;f__Alcaligenaceae;g__Achromobacter;__	0	0.00338696	0	0	0	0	0	0.00084674	0	0	0.0042337	0	0	0	0.00169348	0
d__Bacteria;p__Proteobacteria;c__Gammaproteobacteria;o__Burkholderiales;f__Burkholderiaceae;g__Burkholderia-Caballeronia-Paraburkholderia;__	0.022015241	0.016934801	0.032176122	0.103302286	0.026248942	0.017781541	0.033869602	0.095681626	0.084674005	0.016934801	0.00762066	0.041490262	0.088060965	0.020321761	0.014394581	0.086367485
d__Bacteria;p__Proteobacteria;c__Gammaproteobacteria;o__Burkholderiales;f__Burkholderiaceae;g__Cupriavidus;__	0.00169348	0.0042337	0.00169348	0.00338696	0.00508044	0.0042337	0.0042337	0.00762066	0.008467401	0.00338696	0	0	0.00508044	0	0	0.00677392
d__Bacteria;p__Proteobacteria;c__Gammaproteobacteria;o__Burkholderiales;f__Burkholderiaceae;g__Ralstonia;__	0.014394581	0.016934801	0.00338696	0.033869602	0.009314141	0.024555461	0.011007621	0.029635902	0	0.019475021	0.022861981	0	0.027095682	0.016934801	0.030482642	0.029635902
d__Bacteria;p__Proteobacteria;c__Gammaproteobacteria;o__Burkholderiales;f__Chitinimonadaceae;g__Chitinimonas;__	0	0	0	0	0	0	0	0.00084674	0	0	0	0	0	0	0	0
d__Bacteria;p__Proteobacteria;c__Gammaproteobacteria;o__Burkholderiales;f__Comamonadaceae;__;__	0.00169348	0	0	0.044030483	0	0	0.0042337	0.044877223	0.010160881	0.00254022	0	0.00677392	0.033869602	0	0	0.026248942
d__Bacteria;p__Proteobacteria;c__Gammaproteobacteria;o__Burkholderiales;f__Comamonadaceae;g__Delftia;__	0	0	0.00169348	0	0	0	0	0	0	0	0	0.00508044	0	0	0	0
d__Bacteria;p__Proteobacteria;c__Gammaproteobacteria;o__Burkholderiales;f__Comamonadaceae;g__Polaromonas;__	0	0	0	0.00592718	0	0	0	0.00084674	0	0	0	0	0	0	0	0.00169348
d__Bacteria;p__Proteobacteria;c__Gammaproteobacteria;o__Burkholderiales;f__Comamonadaceae;g__Ramlibacter;__	0.00338696	0.00084674	0	0	0.009314141	0	0	0	0	0.0042337	0	0	0	0	0	0
d__Bacteria;p__Proteobacteria;c__Gammaproteobacteria;o__Burkholderiales;f__Comamonadaceae;g__Rhizobacter;__	0	0	0	0.008467401	0	0	0	0.00169348	0	0	0	0	0	0	0	0
d__Bacteria;p__Proteobacteria;c__Gammaproteobacteria;o__Burkholderiales;f__Comamonadaceae;g__Variovorax;__	0	0.00254022	0	0.017781541	0	0.009314141	0	0.008467401	0.00338696	0	0.00338696	0	0.017781541	0	0.00592718	0.0042337
d__Bacteria;p__Proteobacteria;c__Gammaproteobacteria;o__Burkholderiales;f__Methylophilaceae;__;__	0	0	0	0.00592718	0	0	0	0.011007621	0	0	0	0	0.011854361	0	0	0.010160881
d__Bacteria;p__Proteobacteria;c__Gammaproteobacteria;o__Burkholderiales;f__Methylophilaceae;g__Methylotenera;__	0.00084674	0.00084674	0	0	0	0	0	0	0	0	0	0	0	0	0	0
d__Bacteria;p__Proteobacteria;c__Gammaproteobacteria;o__Burkholderiales;f__Methylophilaceae;g__uncultured;__	0	0	0	0	0	0	0	0	0	0.00254022	0	0	0	0	0	0
d__Bacteria;p__Proteobacteria;c__Gammaproteobacteria;o__Burkholderiales;f__Nitrosomonadaceae;g__MND1;__	0	0.00084674	0	0	0	0	0	0	0	0	0	0	0	0	0	0
d__Bacteria;p__Proteobacteria;c__Gammaproteobacteria;o__Burkholderiales;f__Nitrosomonadaceae;g__Nitrosospira;__	0.00084674	0	0	0	0	0	0	0	0	0	0.00169348	0	0	0	0	0
d__Bacteria;p__Proteobacteria;c__Gammaproteobacteria;o__Burkholderiales;f__Nitrosomonadaceae;g__mle1-7;__	0	0	0	0	0	0	0	0	0	0	0.00084674	0	0	0	0	0
d__Bacteria;p__Proteobacteria;c__Gammaproteobacteria;o__Burkholderiales;f__Oxalobacteraceae;__;__	0.00254022	0	0.020321761	0.00762066	0	0	0.012701101	0.00677392	0.016088061	0.00169348	0	0.00677392	0	0	0	0.00592718
d__Bacteria;p__Proteobacteria;c__Gammaproteobacteria;o__Burkholderiales;f__Oxalobacteraceae;g__Duganella;__	0	0	0	0	0	0	0	0	0	0.00084674	0	0	0	0	0	0
d__Bacteria;p__Proteobacteria;c__Gammaproteobacteria;o__Burkholderiales;f__Oxalobacteraceae;g__Herbaspirillum;__	0.00084674	0	0	0	0	0	0	0	0	0.00169348	0	0	0	0	0	0
d__Bacteria;p__Proteobacteria;c__Gammaproteobacteria;o__Burkholderiales;f__Oxalobacteraceae;g__Massilia;__	0.102455546	0.060118544	0.117696867	0.012701101	0.087214225	0.043183743	0.101608806	0.016088061	0.060118544	0.108382727	0.049110923	0.108382727	0.015241321	0.113463167	0.048264183	0.013547841
d__Bacteria;p__Proteobacteria;c__Gammaproteobacteria;o__Burkholderiales;f__Oxalobacteraceae;g__Noviherbaspirillum;__	0.00254022	0.00338696	0	0	0	0	0	0.00254022	0	0.00338696	0	0	0	0	0	0
d__Bacteria;p__Proteobacteria;c__Gammaproteobacteria;o__Burkholderiales;f__Oxalobacteraceae;g__uncultured;__	0	0.00169348	0	0	0	0.008467401	0	0	0	0	0.00338696	0	0	0	0	0
d__Bacteria;p__Proteobacteria;c__Gammaproteobacteria;o__Burkholderiales;f__SC-I-84;g__SC-I-84;__	0	0	0	0	0	0	0	0	0	0.00084674	0	0	0	0	0	0
d__Bacteria;p__Proteobacteria;c__Gammaproteobacteria;o__Burkholderiales;f__SC-I-84;g__SC-I-84;s__uncultured_beta	0.00084674	0	0	0	0	0	0	0	0	0	0	0	0	0	0	0
d__Bacteria;p__Proteobacteria;c__Gammaproteobacteria;o__Cellvibrionales;f__Cellvibrionaceae;g__Cellvibrio;__	0	0	0	0	0	0	0	0.00338696	0	0	0.00084674	0	0	0	0	0.00084674
d__Bacteria;p__Proteobacteria;c__Gammaproteobacteria;o__Coxiellales;f__Coxiellaceae;g__Coxiella;s__uncultured_bacterium	0	0	0	0	0	0	0	0.00084674	0	0	0	0	0	0	0	0.00084674
d__Bacteria;p__Proteobacteria;c__Gammaproteobacteria;o__Diplorickettsiales;f__Diplorickettsiaceae;g__Aquicella;__	0	0	0	0	0	0	0	0.00084674	0	0	0	0	0	0	0	0
d__Bacteria;p__Proteobacteria;c__Gammaproteobacteria;o__Diplorickettsiales;f__Diplorickettsiaceae;g__uncultured;__	0	0	0	0	0	0	0	0	0	0	0	0	0.00254022	0	0	0
d__Bacteria;p__Proteobacteria;c__Gammaproteobacteria;o__Enterobacterales;f__Enterobacteriaceae;__;__	0.00169348	0.00084674	0.00254022	0.00592718	0	0.009314141	0.00677392	0.0042337	0	0	0.00169348	0.016934801	0	0	0	0.014394581
d__Bacteria;p__Proteobacteria;c__Gammaproteobacteria;o__Enterobacterales;f__Enterobacteriaceae;g__Escherichia-Shigella;__	0.00338696	0.009314141	0.133784928	0.00592718	0.009314141	0.010160881	0.027095682	0.00169348	0.095681626	0.00084674	0	0.013547841	0	0	0.0042337	0.014394581
d__Bacteria;p__Proteobacteria;c__Gammaproteobacteria;o__Enterobacterales;f__Erwiniaceae;g__Pantoea;__	0.042337003	0	0	0	0.045723963	0	0	0	0	0.036409822	0	0.008467401	0	0.051651143	0	0
d__Bacteria;p__Proteobacteria;c__Gammaproteobacteria;o__Gammaproteobacteria_Incertae_Sedis;f__Unknown_Family;__;__	0	0	0	0	0	0	0	0	0	0	0	0	0	0	0	0.00169348
d__Bacteria;p__Proteobacteria;c__Gammaproteobacteria;o__Gammaproteobacteria_Incertae_Sedis;f__Unknown_Family;g__Acidibacter;__	0	0.00084674	0	0.014394581	0	0	0.00677392	0.031329382	0	0.00084674	0.00169348	0.00508044	0.049957663	0	0	0.025402202
d__Bacteria;p__Proteobacteria;c__Gammaproteobacteria;o__Gammaproteobacteria_Incertae_Sedis;f__Unknown_Family;g__Acidibacter;s__uncultured_bacterium	0	0	0	0.008467401	0	0	0	0.00169348	0	0	0	0	0	0	0	0
d__Bacteria;p__Proteobacteria;c__Gammaproteobacteria;o__Gammaproteobacteria_Incertae_Sedis;f__Unknown_Family;g__Acidibacter;s__uncultured_gamma	0	0	0	0.00592718	0	0	0	0	0	0	0	0	0	0	0	0
d__Bacteria;p__Proteobacteria;c__Gammaproteobacteria;o__Gammaproteobacteria_Incertae_Sedis;f__Unknown_Family;g__Candidatus_Berkiella;s__uncultured_bacterium	0	0.00169348	0	0	0	0	0	0	0	0	0	0	0	0	0	0
d__Bacteria;p__Proteobacteria;c__Gammaproteobacteria;o__Gammaproteobacteria_Incertae_Sedis;f__Unknown_Family;g__Candidatus_Ovatusbacter;s__uncultured_bacterium	0	0	0	0	0	0	0	0.00084674	0	0	0	0	0	0	0	0.00084674
d__Bacteria;p__Proteobacteria;c__Gammaproteobacteria;o__JG36-TzT-191;f__JG36-TzT-191;g__JG36-TzT-191;s__uncultured_bacterium	0	0	0	0	0	0	0	0.00169348	0	0	0	0	0	0	0	0
d__Bacteria;p__Proteobacteria;c__Gammaproteobacteria;o__Pseudomonadales;f__Moraxellaceae;g__Acinetobacter;__	0	0	0.014394581	0.00338696	0	0.00338696	0.00169348	0.00338696	0.00254022	0.00169348	0	0.009314141	0.008467401	0	0	0.0042337
d__Bacteria;p__Proteobacteria;c__Gammaproteobacteria;o__Pseudomonadales;f__Moraxellaceae;g__uncultured;s__gamma_proteobacterium	0	0	0	0	0	0	0	0.00084674	0	0	0	0	0	0	0	0
d__Bacteria;p__Proteobacteria;c__Gammaproteobacteria;o__Pseudomonadales;f__Pseudomonadaceae;g__Pseudomonas;__	0.00169348	0	0	0.00254022	0.00169348	0	0.00592718	0.00254022	0	0	0	0	0	0.00254022	0	0
d__Bacteria;p__Proteobacteria;c__Gammaproteobacteria;o__Steroidobacterales;f__Steroidobacteraceae;g__Steroidobacter;__	0	0	0	0	0	0	0	0	0	0	0	0	0.00254022	0	0	0
d__Bacteria;p__Proteobacteria;c__Gammaproteobacteria;o__Steroidobacterales;f__Steroidobacteraceae;g__Steroidobacter;s__bacterium_MI-37	0	0	0	0.00169348	0	0	0	0.0042337	0	0	0	0	0.00508044	0	0	0.0042337
d__Bacteria;p__Proteobacteria;c__Gammaproteobacteria;o__Steroidobacterales;f__Steroidobacteraceae;g__Steroidobacter;s__uncultured_bacterium	0	0	0	0	0	0	0	0.00169348	0	0	0	0	0	0	0	0
d__Bacteria;p__Proteobacteria;c__Gammaproteobacteria;o__Xanthomonadales;f__Rhodanobacteraceae;g__Dokdonella;__	0	0	0	0.00084674	0	0	0	0.00169348	0	0	0	0	0	0	0	0.00169348
d__Bacteria;p__Proteobacteria;c__Gammaproteobacteria;o__Xanthomonadales;f__Rhodanobacteraceae;g__Dyella;__	0	0	0.011007621	0	0	0	0.00169348	0	0.010160881	0	0	0.00677392	0	0	0	0
d__Bacteria;p__Proteobacteria;c__Gammaproteobacteria;o__Xanthomonadales;f__Rhodanobacteraceae;g__Dyella;s__Dyella_sp.	0	0.00338696	0	0	0	0.00169348	0	0	0	0	0.00084674	0	0	0	0	0
d__Bacteria;p__Proteobacteria;c__Gammaproteobacteria;o__Xanthomonadales;f__Rhodanobacteraceae;g__Dyella;s__uncultured_Dyella	0	0	0.049110923	0	0	0	0.101608806	0.00254022	0.043183743	0	0	0.037256562	0	0	0	0.0042337
d__Bacteria;p__Proteobacteria;c__Gammaproteobacteria;o__Xanthomonadales;f__Rhodanobacteraceae;g__Rhodanobacter;__	0	0	0	0.00338696	0.00169348	0	0	0.00084674	0	0	0	0	0.00508044	0	0	0.00084674
d__Bacteria;p__Proteobacteria;c__Gammaproteobacteria;o__Xanthomonadales;f__Rhodanobacteraceae;g__Rhodanobacter;s__uncultured_Xanthomonadaceae	0	0	0	0	0	0	0	0.00169348	0	0	0	0	0	0	0	0
d__Bacteria;p__Proteobacteria;c__Gammaproteobacteria;o__Xanthomonadales;f__Rhodanobacteraceae;g__Rudaea;__	0	0	0	0	0	0	0	0.00084674	0	0	0	0	0	0	0	0.00254022
d__Bacteria;p__Proteobacteria;c__Gammaproteobacteria;o__Xanthomonadales;f__Xanthomonadaceae;g__Arenimonas;__	0	0	0	0	0	0	0	0	0	0.00084674	0	0	0	0	0	0
d__Bacteria;p__Proteobacteria;c__Gammaproteobacteria;o__Xanthomonadales;f__Xanthomonadaceae;g__Luteimonas;__	0	0	0	0	0	0	0	0	0	0.00169348	0	0	0	0	0	0
d__Bacteria;p__Proteobacteria;c__Gammaproteobacteria;o__Xanthomonadales;f__Xanthomonadaceae;g__Lysobacter;__	0.0042337	0	0	0	0.0042337	0.00169348	0	0.00084674	0	0.00084674	0	0	0	0.00254022	0.00254022	0
d__Bacteria;p__Proteobacteria;c__Gammaproteobacteria;o__Xanthomonadales;f__Xanthomonadaceae;g__Stenotrophomonas;__	0	0	0	0.00508044	0	0	0	0.012701101	0	0	0	0.00254022	0	0	0	0.00338696
d__Bacteria;p__Proteobacteria;c__Gammaproteobacteria;o__Xanthomonadales;f__Xanthomonadaceae;g__Stenotrophomonas;s__Stenotrophomonas_acidaminiphila	0	0	0	0	0	0	0	0.0042337	0	0	0	0	0	0	0	0.00338696
d__Bacteria;p__Verrucomicrobiota;c__Chlamydiae;o__Chlamydiales;f__Parachlamydiaceae;g__Candidatus_Protochlamydia;s__metagenome	0	0	0	0	0	0	0	0.00169348	0	0	0	0	0.00592718	0	0	0.00254022
d__Bacteria;p__Verrucomicrobiota;c__Verrucomicrobiae;o__Chthoniobacterales;f__Chthoniobacteraceae;g__Candidatus_Udaeobacter;__	0	0	0	0	0	0	0	0	0	0	0	0	0	0.00169348	0	0
d__Bacteria;p__Verrucomicrobiota;c__Verrucomicrobiae;o__Chthoniobacterales;f__Chthoniobacteraceae;g__Candidatus_Udaeobacter;s__uncultured_Prosthecobacter	0	0.00084674	0	0	0	0	0	0	0	0	0	0	0	0	0	0
d__Bacteria;p__Verrucomicrobiota;c__Verrucomicrobiae;o__Chthoniobacterales;f__Chthoniobacteraceae;g__Chthoniobacter;__	0.00084674	0	0	0.00169348	0	0	0	0.00084674	0	0	0	0	0.00169348	0	0	0.00084674
d__Bacteria;p__Verrucomicrobiota;c__Verrucomicrobiae;o__Opitutales;f__Opitutaceae;g__Lacunisphaera;__	0	0	0	0.00084674	0	0	0	0.00169348	0	0	0	0	0	0	0	0.00254022
d__Bacteria;p__Verrucomicrobiota;c__Verrucomicrobiae;o__Opitutales;f__Opitutaceae;g__Opitutus;__	0	0	0	0	0	0	0	0.00084674	0	0	0	0	0	0	0	0
d__Bacteria;p__Verrucomicrobiota;c__Verrucomicrobiae;o__Opitutales;f__Opitutaceae;g__Opitutus;s__uncultured_bacterium	0	0	0	0	0	0	0	0	0	0	0	0	0	0	0	0.00254022
d__Bacteria;p__Verrucomicrobiota;c__Verrucomicrobiae;o__Opitutales;f__Opitutaceae;g__uncultured;__	0	0	0	0	0	0	0	0	0	0	0	0	0.00254022	0	0	0
d__Bacteria;p__Verrucomicrobiota;c__Verrucomicrobiae;o__Pedosphaerales;f__Pedosphaeraceae;g__Pedosphaera;s__metagenome	0	0	0	0	0	0	0	0	0	0	0	0.00592718	0	0	0	0
d__Bacteria;p__WPS-2;c__WPS-2;o__WPS-2;f__WPS-2;g__WPS-2;s__uncultured_Firmicutes	0	0	0.00084674	0	0	0	0	0	0	0	0	0	0	0	0	0
